# Supplementary material for: Molecular Evolutionary Dynamics of Energy Limited Microorganisms
Source: Mol Biol Evol. 2021 Jul 13;38(10):4532–45. doi: 10.1093/molbev/msab195 (PMC8476154; doi:10.1093/molbev/msab195)
Supplement: msab195_Supplementary_Data [file msab195_supplementary_data.zip]

Archive with 7 entries (7 files):
- cpl-natbib.sty
- crop.sty
- flrf1.eps
- MBE.cls
- natbib.bst
- Phylo_Evol_Timeseries.bib
- supplement_latex.zip
