# Supplementary material for: Molecular Evolutionary Dynamics of Energy Limited Microorganisms
Source: Mol Biol Evol. 2021 Jul 13;38(10):4532–45. doi: 10.1093/molbev/msab195 (PMC8476154; doi:10.1093/molbev/msab195)
Supplement: msab195_Supplementary_Data [file msab195_supplementary_data.zip › Phylo_Evol_Timeseries.bib]

@article{cvijovic_effect_2018,
	title = {The Effect of Strong Purifying Selection on Genetic Diversity},
	volume = {209},
	rights = {Copyright © 2018 by the Genetics Society of America},
	issn = {0016-6731, 1943-2631},
	url = {https://www.genetics.org/content/209/4/1235},
	doi = {10.1534/genetics.118.301058},
	year = {2018},
    journal = {Genetics},
	pages = {1235--1278},
	number = {4},
	journaltitle = {Genetics},
	author = {Cvijović, Ivana and Good, Benjamin H. and Desai, Michael M.},
	urldate = {2021-02-12},
	date = {2018-08-01},
	langid = {english},
	pmid = {29844134},
	note = {Publisher: Genetics
Section: Investigations},
	file = {Cvijović et al_2018_The Effect of Strong Purifying Selection on Genetic Diversity.pdf:/Users/wrshoemaker/Google Drive (wrshoemaker@g.ucla.edu)/zotero/Cvijović et al_2018_The Effect of Strong Purifying Selection on Genetic Diversity.pdf:application/pdf}
}


@article{gangloff_dna_2017,
	title = {{DNA} repair and mutations during quiescence in yeast},
	volume = {17},
	issn = {1567-1356},
	url = {https://doi.org/10.1093/femsyr/fox002},
	doi = {10.1093/femsyr/fox002},
    year = {2017},
    journal = {FEMS Yeast Research},
	issue = {fox002},
	journaltitle = {{FEMS} Yeast Research},
	shortjournal = {{FEMS} Yeast Research},
	author = {Gangloff, Serge and Arcangioli, Benoit},
	urldate = {2021-04-26},
	date = {2017-01-01},
	file = {Gangloff&Arcangioli_2017_DNA repair and mutations during quiescence in yeast.pdf:/Users/wrshoemaker/Google Drive (wrshoemaker@g.ucla.edu)/zotero/Gangloff&Arcangioli_2017_DNA repair and mutations during quiescence in yeast.pdf:application/pdf}
}


@article{gangloff_quiescence_2017,
	title = {Quiescence unveils a novel mutational force in fission yeast},
	volume = {6},
	issn = {2050-084X},
	url = {https://doi.org/10.7554/eLife.27469},
	doi = {10.7554/eLife.27469},
	pages = {e27469},
	journaltitle = {{eLife}},
	journal = {eLife},
	year = {2017},
	author = {Gangloff, Serge and Achaz, Guillaume and Francesconi, Stefania and Villain, Adrien and Miled, Samia and Denis, Claire and Arcangioli, Benoit},
	editor = {Barkai, Naama},
	urldate = {2021-04-26},
	date = {2017-12-18},
	note = {Publisher: {eLife} Sciences Publications, Ltd},
	file = {Gangloff et al_2017_Quiescence unveils a novel mutational force in fission yeast.pdf:/Users/wrshoemaker/Google Drive (wrshoemaker@g.ucla.edu)/zotero/Gangloff et al_2017_Quiescence unveils a novel mutational force in fission yeast.pdf:application/pdf}
}


@article{aouizerat_eukaryotic_2019,
	title = {Eukaryotic Adaptation to Years-Long Starvation Resembles that of Bacteria},
	volume = {19},
	year = {2019},
	issn = {2589-0042},
	url = {https://www.sciencedirect.com/science/article/pii/S2589004219302809},
	doi = {10.1016/j.isci.2019.08.002},
	pages = {545--558},
	journaltitle = {{iScience}},
	journal = {iScience},
	shortjournal = {{iScience}},
	author = {Aouizerat, Tzemach and Gelman, Daniel and Szitenberg, Amir and Gutman, Itay and Glazer, Shunit and Reich, Eli and Schoemann, Miriam and Kaplan, Rachel and Saragovi, Amijai and Hazan, Ronen and Klutstein, Michael},
	urldate = {2021-02-24},
	date = {2019-09-27},
	langid = {english},
	file = {Aouizerat et al_2019_Eukaryotic Adaptation to Years-Long Starvation Resembles that of Bacteria.pdf:/Users/wrshoemaker/Google Drive (wrshoemaker@g.ucla.edu)/zotero/Aouizerat et al_2019_Eukaryotic Adaptation to Years-Long Starvation Resembles that of Bacteria.pdf:application/pdf}
}

@article{orsi_genome_2021,
	title = {Genome evolution in bacteria isolated from million-year-old subseafloor sediment},
	rights = {© 2021, Posted by Cold Spring Harbor Laboratory. This pre-print is available under a Creative Commons License (Attribution-{NoDerivs} 4.0 International), {CC} {BY}-{ND} 4.0, as described at http://creativecommons.org/licenses/by-nd/4.0/},
	url = {https://www.biorxiv.org/content/10.1101/2020.12.19.423498v2},
	doi = {10.1101/2020.12.19.423498},
	pages = {2020.12.19.423498},
	year = {2021},
	journal = {bioRxiv},
	journaltitle = {{bioRxiv}},
	author = {Orsi, William D. and Magritsch, Tobias and Vargas, Sergio and Coskun, Omer K. and Vuillemin, Aurele and Höhna, Sebastian and Worheide, Gert and D’Hondt, Steven and Shapiro, B. Jesse and Carini, Paul},
	urldate = {2021-02-23},
	date = {2021-01-08},
	langid = {english},
	note = {Publisher: Cold Spring Harbor Laboratory
Section: New Results},
	file = {Orsi et al_2021_Genome evolution in bacteria isolated from million-year-old subseafloor sediment.pdf:/Users/wrshoemaker/Google Drive (wrshoemaker@g.ucla.edu)/zotero/Orsi et al_2021_Genome evolution in bacteria isolated from million-year-old subseafloor sediment.pdf:application/pdf}
}


@article{gross_culture_2020,
	title = {Culture Volume Influences the Dynamics of Adaptation under Long-Term Stationary Phase},
	volume = {12},
	issn = {1759-6653},
	url = {https://doi.org/10.1093/gbe/evaa210},
	doi = {10.1093/gbe/evaa210},
	pages = {2292-2301},
	number = {12},
	year = {2020},
	journal = {Genome Biology and Evolution},
	journaltitle = {Genome Biology and Evolution},
	shortjournal = {Genome Biology and Evolution},
	author = {Gross, Jonathan and Avrani, Sarit and Katz, Sophia and Hilau, Sabrin and Hershberg, Ruth},
	urldate = {2021-02-22},
	date = {2020-12-06},
	file = {Gross et al_2020_Culture Volume Influences the Dynamics of Adaptation under Long-Term Stationary Phase.pdf:/Users/wrshoemaker/Google Drive (wrshoemaker@g.ucla.edu)/zotero/Gross et al_2020_Culture Volume Influences the Dynamics of Adaptation under Long-Term Stationary Phase.pdf:application/pdf}
}


@article{lynch_theoretical_2020,
	title = {A Theoretical Framework for Evolutionary Cell Biology},
	volume = {432},
	issn = {0022-2836},
	url = {https://www.sciencedirect.com/science/article/pii/S002228362030156X},
	doi = {10.1016/j.jmb.2020.02.006},
	pages = {1861--1879},
	number = {7},
	year = {2020},
	journal = {Journal of Molecular Biology},
	journaltitle = {Journal of Molecular Biology},
	shortjournal = {Journal of Molecular Biology},
	author = {Lynch, Michael and Trickovic, Bogi},
	urldate = {2021-02-08},
	date = {2020-03-27},
	langid = {english}
}

@article{lynch_evolutionary_2014,
	title = {Evolutionary cell biology: Two origins, one objective},
	volume = {111},
	issn = {0027-8424, 1091-6490},
	url = {https://www.pnas.org/content/111/48/16990},
	doi = {10.1073/pnas.1415861111},
	shorttitle = {Evolutionary cell biology},
    year = {2014},
	pages = {16990--16994},
	number = {48},
	journal = {Proceedings of the National Academy of Sciences},
	journaltitle = {Proceedings of the National Academy of Sciences},
	shortjournal = {{PNAS}},
	author = {Lynch, Michael and Field, Mark C. and Goodson, Holly V. and Malik, Harmit S. and Pereira-Leal, José B. and Roos, David S. and Turkewitz, Aaron P. and Sazer, Shelley},
	urldate = {2021-02-08},
	date = {2014-12-02},
	langid = {english},
	pmid = {25404324},
	note = {Publisher: National Academy of Sciences
Section: Perspective},
	file = {Lynch et al_2014_Evolutionary cell biology.pdf:/Users/wrshoemaker/Google Drive (wrshoemaker@g.ucla.edu)/zotero/Lynch et al_2014_Evolutionary cell biology.pdf:application/pdf}
}


@article{garud_evolutionary_2019,
	title = {Evolutionary dynamics of bacteria in the gut microbiome within and across hosts},
	volume = {17},
	issn = {1545-7885},
	url = {https://dx.plos.org/10.1371/journal.pbio.3000102},
	doi = {10.1371/journal.pbio.3000102},
	pages = {e3000102},
	number = {1},
	journal = {{PLOS} Biology},
	year = {2019},
	journaltitle = {{PLOS} Biology},
	shortjournal = {{PLoS} Biol},
	author = {Garud, Nandita R. and Good, Benjamin H. and Hallatschek, Oskar and Pollard, Katherine S.},
	editor = {Gordo, Isabel},
	urldate = {2020-08-21},
	date = {2019-01-23},
	langid = {english},
	file = {Garud et al. - 2019 - Evolutionary dynamics of bacteria in the gut micro.pdf:/Users/wrshoemaker/Zotero/storage/7PWZ65FB/Garud et al. - 2019 - Evolutionary dynamics of bacteria in the gut micro.pdf:application/pdf}
}

@article{lacour_s_dependent_2004,
	title = {$\sigma$S-Dependent Gene Expression at the Onset of Stationary Phase in Escherichia coli: Function of $\sigma$S-Dependent Genes and Identification of Their Promoter Sequences},
	volume = {186},
	journal = {Journal of Bacteriology},
	year = {2004},
	rights = {Copyright © 2004 American Society for Microbiology},
	issn = {0021-9193, 1098-5530},
	url = {https://jb.asm.org/content/186/21/7186},
	doi = {10.1128/JB.186.21.7186-7195.2004},
	shorttitle = {$\sigma$S-Dependent Gene Expression at the Onset of Stationary Phase in Escherichia coli},
	pages = {7186--7195},
	number = {21},
	journaltitle = {Journal of Bacteriology},
	author = {Lacour, Stephan and Landini, Paolo},
	urldate = {2021-02-08},
	date = {2004-11-01},
	langid = {english},
	pmid = {15489429},
	note = {Publisher: American Society for Microbiology Journals
Section: {GENE} {REGULATION}},
	file = {Lacour&Landini_2004_σS-Dependent Gene Expression at the Onset of Stationary Phase in Escherichia coli.pdf:/Users/wrshoemaker/Google Drive (wrshoemaker@g.ucla.edu)/zotero/Lacour&Landini_2004_σS-Dependent Gene Expression at the Onset of Stationary Phase in Escherichia coli.pdf:application/pdf}
}


@article{ratib_evolution_2021,
	title = {Evolution in Long-Term Stationary-Phase Batch Culture: Emergence of Divergent Escherichia coli Lineages over 1,200 Days},
	volume = {12},
	rights = {Copyright © 2021 Ratib et al.. This is an open-access article distributed under the terms of the Creative Commons Attribution 4.0 International license.},
	issn = {2150-7511},
	url = {https://mbio.asm.org/content/12/1/e03337-20},
	doi = {10.1128/mBio.03337-20},
	shorttitle = {Evolution in Long-Term Stationary-Phase Batch Culture},
	number = {1},
	year = {2021},
	journaltitle = {{mBio}},
	journal = {mBio},
	author = {Ratib, Nicole R. and Seidl, Fabian and Ehrenreich, Ian M. and Finkel, Steven E.},
	urldate = {2021-01-27},
	date = {2021-02-23},
	langid = {english},
	pmid = {33500336},
	note = {Publisher: American Society for Microbiology
Section: Research Article},
	file = {Full Text PDF:/Users/wrshoemaker/Zotero/storage/WGDD2MQ3/Ratib et al. - 2021 - Evolution in Long-Term Stationary-Phase Batch Cult.pdf:application/pdf}
}


@article{shoemaker_microbial_2021,
	title = {Microbial population dynamics and evolutionary outcomes under extreme energy-limitation},
	url = {https://www.biorxiv.org/content/early/2021/01/26/2021.01.25.428163},
	year = {2021},
	doi = {10.1101/2021.01.25.428163},
	journaltitle = {bioRxiv},
	journal = {bioRxiv},
	author = {Shoemaker, William R. and Jones, Stuart E. and Muscarella, Mario E. and Behringer, Megan G. and Lehmkuhl, Brent K. and Lennon, Jay T.},
	date = {2021},
	note = {Publisher: Cold Spring Harbor Laboratory
\_eprint: https://www.biorxiv.org/content/early/2021/01/26/2021.01.25.428163.full.pdf}
}


@article{shoemaker_quantifying_2020,
	title = {Quantifying Parallel Evolution},
	url = {https://www.biorxiv.org/content/10.1101/2020.05.13.070953v1},
	doi = {10.1101/2020.05.13.070953},
	pages = {2020.05.13.070953},
	journaltitle = {bioRxiv},
	journal = {bioRxiv},
	year = {2020},
	author = {Shoemaker, William R. and Lennon, Jay T.},
	urldate = {2021-01-02},
	date = {2020-05-13},
	langid = {english},
	note = {Publisher: Cold Spring Harbor Laboratory
Section: New Results}
}


@article{kram_escherichia_2020,
	title = {Escherichia coli Has a Unique Transcriptional Program in Long-Term Stationary Phase Allowing Identification of Genes Important for Survival},
	volume = {5},
	rights = {Copyright © 2020 Kram et al.. This is an open-access article distributed under the terms of the Creative Commons Attribution 4.0 International license.},
	issn = {2379-5077},
	year = {2020},
	url = {https://msystems.asm.org/content/5/4/e00364-20},
	doi = {10.1128/mSystems.00364-20},
	abstract = {Microbes live in complex and constantly changing environments, but it is difficult to replicate this in the laboratory. Escherichia coli has been used as a model organism in experimental evolution studies for years; specifically, we and others have used it to study evolution in complex environments by incubating the cells into long-term stationary phase ({LTSP}) in rich media. In {LTSP}, cells experience a variety of stresses and changing conditions. While we have hypothesized that this experimental system is more similar to natural environments than some other lab conditions, we do not yet know how cells respond to this environment biochemically or physiologically. In this study, we began to unravel the cells’ responses to this environment by characterizing the transcriptome of cells during {LTSP}. We found that cells in {LTSP} have a unique transcriptional program and that several genes are uniquely upregulated or downregulated in this phase. Further, we identified two genes, {cspB} and {cspI}, which are most highly expressed in {LTSP}, even though these genes are primarily known to respond to cold shock. By competing cells lacking these genes with wild-type cells, we show that these genes are also important for survival during {LTSP}. These data can help identify gene products that may play a role in survival in this complex environment and lead to identification of novel functions of proteins.
{IMPORTANCE} Experimental evolution studies have elucidated evolutionary processes, but usually in chemically well-defined and/or constant environments. Using complex environments is important to begin to understand how evolution may occur in natural environments, such as soils or within a host. However, characterizing the stresses that cells experience in these complex environments can be challenging. One way to approach this is by determining how cells biochemically acclimate to heterogenous environments. In this study, we began to characterize physiological changes by analyzing the transcriptome of cells in a dynamic complex environment. By characterizing the transcriptional profile of cells in long-term stationary phase, a heterogenous and stressful environment, we can begin to understand how cells physiologically and biochemically react to the laboratory environment, and how this compares to more-natural conditions.},
	number = {4},
	journaltitle = {{mSystems}},
	journal = {mSystems},
	author = {Kram, Karin E. and Henderson, Autumn L. and Finkel, Steven E.},
	urldate = {2020-12-22},
	date = {2020-08-25},
	langid = {english},
	pmid = {32753505},
	note = {Publisher: American Society for Microbiology Journals
Section: Research Article},
	file = {Kram et al_2020_Escherichia coli Has a Unique Transcriptional Program in Long-Term Stationary Phase Allowing Identification of Genes Important for Survival.pdf:/Users/wrshoemaker/Google Drive (wrshoemaker@g.ucla.edu)/zotero/Kram et al_2020_Escherichia coli Has a Unique Transcriptional Program in Long-Term Stationary Phase Allowing Identification of Genes Important for Survival.pdf:application/pdf}
}


@article{kunkel_dna_2004,
	title = {DNA replication fidelity},
	volume = {279},
	year = {2004},
	issn = {0021-9258},
	doi = {10.1074/jbc.R400006200},
	pages = {16895--16898},
	number = {17},
	journal = {The Journal of Biological Chemistry},
	journaltitle = {The Journal of Biological Chemistry},
	shortjournal = {J Biol Chem},
	author = {Kunkel, Thomas A.},
	date = {2004-04-23},
	pmid = {14988392}
}

@article{patefield_algorithm_1981,
	title = {Algorithm AS 159: An Efficient Method of Generating Random R × C Tables with Given Row and Column Totals},
	volume = {30},
	issn = {0035-9254},
	url = {https://www.jstor.org/stable/2346669},
	doi = {10.2307/2346669},
	shorttitle = {Algorithm AS 159},
	pages = {91-97},
	number = {1},
	journal = {Journal of the Royal Statistical Society. Series C (Applied Statistics)},
	journaltitle = {Journal of the Royal Statistical Society. Series C (Applied Statistics)},
	author = {Patefield, W. M.},
	urldate = {2020-12-07},
	year = {1981},
	note = {Publisher: [Wiley, Royal Statistical Society]}
}


@misc{baak2019new,
      title={A new correlation coefficient between categorical, ordinal and interval variables with Pearson characteristics}, 
      author={M. Baak and R. Koopman and H. Snoek and S. Klous},
      year={2019},
      eprint={1811.11440},
      archivePrefix={arXiv},
      primaryClass={stat.ME}
}

@book{hahn_molecular_2018,
	location = {New York : Sunderland, {MA}},
	title = {Molecular population genetics},
	isbn = {978-0-87893-965-7},
	pagetotal = {334},
	publisher = {Oxford University Press ; Sinauer Associates},
	author = {Hahn, Matthew William},
	year = {2018},
	langid = {english},
	file = {Hahn - 2018 - Molecular population genetics.pdf:/Users/wrshoemaker/Zotero/storage/LJMB3EEF/Hahn - 2018 - Molecular population genetics.pdf:application/pdf}
}

@article{bradley_necromass_2018,
	title = {Necromass as a {Limited} {Source} of {Energy} for {Microorganisms} in {Marine} {Sediments}},
	volume = {123},
	copyright = {©2018. The Authors.},
	issn = {2169-8961},
	url = {https://agupubs.onlinelibrary.wiley.com/doi/abs/10.1002/2017JG004186},
	doi = {10.1002/2017JG004186},
	abstract = {The in situ production of necromass and its role as a power source in sustaining heterotrophic microorganisms in marine sediments has never been quantified. Here we quantify the power availability from necromass oxidation to living microorganisms buried in marine sediments over millions of years, first in the oligotrophic South Pacific Gyre (SPG) and second on a global scale. We calculate that power from autochthonously produced necromass in the upper meter of sediment underlying SPG provides only a small fraction ( 0.02\%) of the maintenance power demand of the living community (1.9 × 10−19 W cell−1). Power from necromass oxidation diminishes considerably with increasing sediment depth (and thus sediment age). Alternatively, the oxidation of allochthonous organic matter, and of radiolytic H2, provides power equivalent to or in excess of the maintenance demands of living microorganisms at SPG. On a global scale, necromass may support the maintenance power demand of 2 to 13\% of the microbial community in relatively young sediments ({\textless}10,000 years) when it is oxidized with SO42− and O2, respectively. However, in older sediments, the power supplied by necromass is negligible ({\textless}0.01\%). Nevertheless, the oxidation of a single dead cell per year provides sufficient power to support the maintenance demands of dozens to thousands of cells in low-energy marine sediments. This raises the possibility that the production and oxidation of necromass may provide a mechanism for non-growing microorganisms to endure unfavorable, low-energy settings over geological timescales.},
	language = {en},
	number = {2},
	urldate = {2019-09-30},
	journal = {Journal of Geophysical Research: Biogeosciences},
	author = {Bradley, James A. and Amend, Jan P. and LaRowe, Douglas E.},
	year = {2018},
	keywords = {energy, geobiology, marine sediment, microbial ecology, modeling, necromass},
	pages = {577--590},
	file = {Snapshot:files/48/2017JG004186.html:text/html}
}

@article{katz_dynamics_2020,
	title = {Dynamics of mutation accumulation and adaptation during three years of evolution under long-term stationary phase},
	url = {https://www.biorxiv.org/content/10.1101/2020.08.11.246462v1},
	doi = {10.1101/2020.08.11.246462},
	pages = {2020.08.11.246462},
	journal = {bioRxiv},
	author = {Katz, Sophia and Avrani, Sarit and Yavneh, Meitar and Hilau, Sabrin and Gross, Jonathan and Hershberg, Ruth},
	urldate = {2020-11-09},
	date = {2020-08-11},
	langid = {english},
	year = {2020}
}


@book{gould_wonderful_1990,
	location = {New York},
	title = {Wonderful life: the Burgess Shale and the nature of history},
	isbn = {978-0-393-30700-9},
	shorttitle = {Wonderful life},
	pagetotal = {347},
	publisher = {Norton \& Co},
	author = {Gould, Stephen Jay},
	date = {1990}
}

@article{beatty_replaying_2006,
	title = {Replaying Life's Tape},
	volume = {103},
	issn = {0022-362X},
	url = {https://www.jstor.org/stable/20619950},
	pages = {336--362},
	number = {7},
	journaltitle = {The Journal of Philosophy},
	author = {Beatty, John},
	urldate = {2020-11-09},
	date = {2006},
	note = {Publisher: Journal of Philosophy, Inc.}
}

@article{ryan_bacterial_1959,
	title = {Bacterial Mutation in a Stationary Phase and the Question of Cell Turnover},
	year = {1959},
	volume = {21},
	issn = {0022-1287},
	doi = {10.1099/00221287-21-3-530},
	pages = {530-549},
	number = {3},
	journal = {Journal of General Microbiology},
	author = {Ryan, F. J.},
	urldate = {2020-10-25},
	date = {1959-12-01}
}


@article{banks_cryptic_1990,
	title = {Cryptic growth within a binary microbial culture},
	volume = {33},
	issn = {1432-0614},
	year = {1990},
	url = {https://doi.org/10.1007/BF00172558},
	doi = {10.1007/BF00172558},
	pages = {596-601},
	number = {5},
	journal = {Applied Microbiology and Biotechnology},
	author = {Banks, M. Katherine and Bryers, James D.},
	urldate = {2020-10-25},
	date = {1990-08-01},
	langid = {english}
}

@Article{phytools,
    title = {phytools: An R package for phylogenetic comparative
      biology (and other things).},
    author = {Liam J. Revell},
    journal = {Methods in Ecology and Evolution},
    year = {2012},
    volume = {3},
    pages = {217-223}
 }

@article{nekola_distance_1999,
	title = {The distance decay of similarity in biogeography and ecology},
	volume = {26},
	issn = {1365-2699},
	doi = {10.1046/j.1365-2699.1999.00305.x},
	year = {1999},
	pages = {867-878},
	number = {4},
	journal = {Journal of Biogeography},
	author = {Nekola, Jeffrey C. and White, Peter S.},
	urldate = {2020-09-28},
	date = {1999},
	langid = {english}
}


@article{10_1093_molbev_msw046,
    author = {Huerta-Cepas, Jaime and Serra, François and Bork, Peer},
    title = "{ETE 3: Reconstruction, Analysis, and Visualization of Phylogenomic Data}",
    journal = {Molecular Biology and Evolution},
    volume = {33},
    number = {6},
    pages = {1635-1638},
    year = {2016},
    month = {02},
    abstract = "{ The Environment for Tree Exploration (ETE) is a computational framework that simplifies the reconstruction, analysis, and visualization of phylogenetic trees and multiple sequence alignments. Here, we present ETE v3, featuring numerous improvements in the underlying library of methods, and providing a novel set of standalone tools to perform common tasks in comparative genomics and phylogenetics. The new features include (i) building gene-based and supermatrix-based phylogenies using a single command, (ii) testing and visualizing evolutionary models, (iii) calculating distances between trees of different size or including duplications, and (iv) providing seamless integration with the NCBI taxonomy database. ETE is freely available at http://etetoolkit.org}",
    issn = {0737-4038},
    doi = {10.1093/molbev/msw046},
    url = {https://doi.org/10.1093/molbev/msw046},
    eprint = {https://academic.oup.com/mbe/article-pdf/33/6/1635/7953632/msw046.pdf},
}


@article{pruesse_sina_2012,
	title = {{SINA}: accurate high-throughput multiple sequence alignment of ribosomal {RNA} genes},
	volume = {28},
	issn = {1367-4811},
	shorttitle = {{SINA}},
	doi = {10.1093/bioinformatics/bts252},
	abstract = {MOTIVATION: In the analysis of homologous sequences, computation of multiple sequence alignments (MSAs) has become a bottleneck. This is especially troublesome for marker genes like the ribosomal RNA (rRNA) where already millions of sequences are publicly available and individual studies can easily produce hundreds of thousands of new sequences. Methods have been developed to cope with such numbers, but further improvements are needed to meet accuracy requirements.
RESULTS: In this study, we present the SILVA Incremental Aligner (SINA) used to align the rRNA gene databases provided by the SILVA ribosomal RNA project. SINA uses a combination of k-mer searching and partial order alignment (POA) to maintain very high alignment accuracy while satisfying high throughput performance demands. SINA was evaluated in comparison with the commonly used high throughput MSA programs PyNAST and mothur. The three BRAliBase III benchmark MSAs could be reproduced with 99.3, 97.6 and 96.1 accuracy. A larger benchmark MSA comprising 38 772 sequences could be reproduced with 98.9 and 99.3\% accuracy using reference MSAs comprising 1000 and 5000 sequences. SINA was able to achieve higher accuracy than PyNAST and mothur in all performed benchmarks.
AVAILABILITY: Alignment of up to 500 sequences using the latest SILVA SSU/LSU Ref datasets as reference MSA is offered at http://www.arb-silva.de/aligner. This page also links to Linux binaries, user manual and tutorial. SINA is made available under a personal use license.},
	language = {eng},
	number = {14},
	journal = {Bioinformatics (Oxford, England)},
	author = {Pruesse, Elmar and Peplies, Jörg and Glöckner, Frank Oliver},
	month = jul,
	year = {2012},
	pmid = {22556368},
	pmcid = {PMC3389763},
	keywords = {Databases, Nucleic Acid, Software, Algorithms, Computational Biology, Base Sequence, Genes, rRNA, RNA, Ribosomal, Sequence Alignment},
	pages = {1823--1829},
	file = {Full Text:files/829/Pruesse et al. - 2012 - SINA accurate high-throughput multiple sequence a.pdf:application/pdf}
}

@article{stamatakis_raxml_2014,
	title = {{RAxML} version 8: a tool for phylogenetic analysis and post-analysis of large phylogenies},
	volume = {30},
	issn = {1367-4811},
	shorttitle = {{RAxML} version 8},
	doi = {10.1093/bioinformatics/btu033},
	abstract = {MOTIVATION: Phylogenies are increasingly used in all fields of medical and biological research. Moreover, because of the next-generation sequencing revolution, datasets used for conducting phylogenetic analyses grow at an unprecedented pace. RAxML (Randomized Axelerated Maximum Likelihood) is a popular program for phylogenetic analyses of large datasets under maximum likelihood. Since the last RAxML paper in 2006, it has been continuously maintained and extended to accommodate the increasingly growing input datasets and to serve the needs of the user community.
RESULTS: I present some of the most notable new features and extensions of RAxML, such as a substantial extension of substitution models and supported data types, the introduction of SSE3, AVX and AVX2 vector intrinsics, techniques for reducing the memory requirements of the code and a plethora of operations for conducting post-analyses on sets of trees. In addition, an up-to-date 50-page user manual covering all new RAxML options is available.},
	language = {eng},
	number = {9},
	journal = {Bioinformatics (Oxford, England)},
	author = {Stamatakis, Alexandros},
	month = may,
	year = {2014},
	pmid = {24451623},
	pmcid = {PMC3998144},
	keywords = {High-Throughput Nucleotide Sequencing, Software, Models, Genetic, Likelihood Functions, Phylogeny},
	pages = {1312--1313},
	file = {Full Text:files/832/Stamatakis - 2014 - RAxML version 8 a tool for phylogenetic analysis .pdf:application/pdf}
}


@article{lennon_mapping_2012,
	title = {Mapping the niche space of soil microorganisms using taxonomy and traits},
	volume = {93},
	copyright = {© 2012 by the Ecological Society of America},
	issn = {1939-9170},
	url = {https://esajournals.onlinelibrary.wiley.com/doi/abs/10.1890/11-1745.1},
	doi = {10.1890/11-1745.1},
	abstract = {The biodiversity of microbial communities has important implications for the stability and functioning of ecosystem processes. Yet, very little is known about the environmental factors that define the microbial niche and how this influences the composition and activity of microbial communities. In this study, we derived niche parameters from physiological response curves that quantified microbial respiration for a diverse collection of soil bacteria and fungi along a soil moisture gradient. On average, soil microorganisms had relatively dry optima (0.3 MPa) and were capable of respiring under low water potentials (−2.0 MPa). Within their limits of activity, microorganisms exhibited a wide range of responses, suggesting that some taxa may be able to coexist by partitioning the moisture niche axis. For example, we identified dry-adapted generalists that tolerated a broad range of water potentials, along with wet-adapted specialists with metabolism restricted to less-negative water potentials. These contrasting ecological strategies had a phylogenetic signal at a coarse taxonomic level (phylum), suggesting that the moisture niche of soil microorganisms is highly conserved. In addition, variation in microbial responses along the moisture gradient was linked to the distribution of several functional traits. In particular, strains that were capable of producing biofilms had drier moisture optima and wider niche breadths. However, biofilm production appeared to come at a cost that was reflected in a prolonged lag time prior to exponential growth, suggesting that there is a trade-off associated with traits that allow microorganisms to contend with moisture stress. Together, we have identified functional groups of microorganisms that will help predict the structure and functioning of microbial communities under contrasting soil moisture regimes.},
	language = {en},
	number = {8},
	urldate = {2019-09-30},
	journal = {Ecology},
	author = {Lennon, Jay T. and Aanderud, Zachary T. and Lehmkuhl, B. K. and Schoolmaster, Donald R.},
	year = {2012},
	keywords = {bacteria, respiration, biodiversity, cultivation, desiccation, environmental filtering, fungi, neutral theory of biodiversity, phylogeny, soil, sorting, traits-based ecology},
	pages = {1867--1879},
	file = {Snapshot:files/117/11-1745.html:text/html}
}


@inproceedings{seabold_statsmodels_2010,
	title = {statsmodels: {Econometric} and statistical modeling with python},
	booktitle = {9th {Python} in {Science} {Conference}},
	author = {Seabold, Skipper and Perktold, Josef},
	year = {2010}
}


@article{scikit-learn,
 title={Scikit-learn: Machine Learning in {P}ython},
 author={Pedregosa, F. and Varoquaux, G. and Gramfort, A. and Michel, V.
         and Thirion, B. and Grisel, O. and Blondel, M. and Prettenhofer, P.
         and Weiss, R. and Dubourg, V. and Vanderplas, J. and Passos, A. and
         Cournapeau, D. and Brucher, M. and Perrot, M. and Duchesnay, E.},
 journal={Journal of Machine Learning Research},
 volume={12},
 pages={2825--2830},
 year={2011}
}

@book{ewens_mathematical_2004,
	address = {New York},
	edition = {2},
	series = {Interdisciplinary {Applied} {Mathematics}, {Mathematical} {Population} {Genetics}},
	title = {Mathematical {Population} {Genetics} 1: {Theoretical} {Introduction}},
	isbn = {978-0-387-20191-7},
	shorttitle = {Mathematical {Population} {Genetics} 1},
	url = {http://www.springer.com/gp/book/9780387201917},
	abstract = {Population genetics occupies a central role in a number of important biological and social undertakings. It is fundamental to our understanding of evolutionary processes, of plant and animal breeding programs, and of various diseases of particular importance to mankind. This is the first of a planned two-volume work discussing the mathematical aspects of population genetics, with an emphasis on the evolutionary theory. This first volume draws heavily from the author's classic 1979 edition since the material in that edition may be taken, to a large extent, as introductory to the contemporary theory. It has been revised and expanded to include recent topics that follow naturally from the treatment in the earlier edition, e.g., the theory of molecular population genetics and coalescent theory. This book will appeal to graduate students and researchers interested in theoretical population genetics and evolution. Reviews of the first edition: Ewens book will be an important reference to anyone interested in the mathematical aspects of population genetics, not only to those actually doing it, but also to anyone trying to bridge the now substantial gap between theoretical and experimental population genetics. Woodrow Setzer, Quarterly Review of Biology, 1980 This book is an excellent combination of an introduction to population genetics theory for a mathematically sophisticated reader, together with a survey of current work in the field. Stanley Sawyer, SIAM Review, 1980},
	language = {en},
	urldate = {2020-07-21},
	publisher = {Springer-Verlag},
	author = {Ewens, Warren J.},
	year = {2004},
	doi = {10.1007/978-0-387-21822-9},
	file = {Snapshot:/Users/WRShoemaker/Zotero/storage/32A7NRD5/9780387201917.html:text/html}
}


@article{good_dynamics_2017,
	title = {The dynamics of molecular evolution over 60,000 generations},
	volume = {551},
	copyright = {2017 Nature Publishing Group},
	issn = {1476-4687},
	url = {https://www.nature.com/articles/nature24287},
	doi = {10.1038/nature24287},
	language = {en},
	number = {7678},
	urldate = {2019-09-30},
	journal = {Nature},
	author = {Good, Benjamin H. and McDonald, Michael J. and Barrick, Jeffrey E. and Lenski, Richard E. and Desai, Michael M.},
	month = nov,
	year = {2017},
	pages = {45--50},
	file = {Full Text PDF:files/102/Good et al. - 2017 - The dynamics of molecular evolution over 60,000 ge.pdf:application/pdf;Snapshot:files/106/nature24287.html:text/html}
}

@article{martin_cutadapt_2011,
	title = {Cutadapt removes adapter sequences from high-throughput sequencing reads},
	volume = {17},
	copyright = {Copyright (c)},
	issn = {2226-6089},
	url = {http://journal.embnet.org/index.php/embnetjournal/article/view/200},
	doi = {10.14806/ej.17.1.200},
	abstract = {When small RNA is sequenced on current sequencing machines, the resulting reads are usually longer than the RNA and therefore contain parts of the 3' adapter. That adapter must be found and removed error-tolerantly from each read before read mapping. Previous solutions are either hard to use or do not offer required features, in particular support for color space data. As an easy to use alternative, we developed the command-line tool cutadapt, which supports 454, Illumina and SOLiD (color space) data, offers two adapter trimming algorithms, and has other useful features. Cutadapt, including its MIT-licensed source code, is available for download at http://code.google.com/p/cutadapt/},
	language = {en},
	number = {1},
	urldate = {2019-09-30},
	journal = {EMBnet.journal},
	author = {Martin, Marcel},
	month = may,
	year = {2011},
	keywords = {adapter removal, microRNA, next generation sequencing, small RNA},
	pages = {10--12},
	file = {Full Text PDF:files/119/Martin - 2011 - Cutadapt removes adapter sequences from high-throu.pdf:application/pdf}
}

@article{arai_maple_2018,
	title = {{MAPLE} 2.3.0: an improved system for evaluating the functionomes of genomes and metagenomes},
	volume = {82},
	issn = {0916-8451},
	shorttitle = {{MAPLE} 2.3.0},
	url = {https://doi.org/10.1080/09168451.2018.1476122},
	doi = {10.1080/09168451.2018.1476122},
	abstract = {MAPLE is an automated system for inferring the potential comprehensive functions harbored by genomes and metagenomes. To reduce runtime in MAPLE analyzing the massive amino acid datasets of over 1 million sequences, we improved it by adapting the KEGG automatic annotation server to use GHOSTX and verified no substantial difference in the MAPLE results between the original and new implementations.},
	number = {9},
	urldate = {2019-09-30},
	journal = {Bioscience, Biotechnology, and Biochemistry},
	author = {Arai, Wataru and Taniguchi, Takeaki and Goto, Susumu and Moriya, Yuki and Uehara, Hideya and Takemoto, Kazuhiro and Ogata, Hiroyuki and Takami, Hideto},
	month = sep,
	year = {2018},
	pmid = {29792119},
	keywords = {metagenomics, genomics, MAPLE 2.3.0, metabolic function},
	pages = {1515--1517},
	file = {Full Text PDF:files/140/Arai et al. - 2018 - MAPLE 2.3.0 an improved system for evaluating the.pdf:application/pdf;Snapshot:/Users/WRShoemaker/Zotero/storage/REKT3XET/09168451.2018.html:text/html}
}

@article{deatherage_identification_2014,
	title = {Identification of mutations in laboratory-evolved microbes from next-generation sequencing data using breseq},
	volume = {1151},
	issn = {1940-6029},
	doi = {10.1007/978-1-4939-0554-6_12},
	abstract = {Next-generation DNA sequencing (NGS) can be used to reconstruct eco-evolutionary population dynamics and to identify the genetic basis of adaptation in laboratory evolution experiments. Here, we describe how to run the open-source breseq computational pipeline to identify and annotate genetic differences found in whole-genome and whole-population NGS data from haploid microbes where a high-quality reference genome is available. These methods can also be used to analyze mutants isolated in genetic screens and to detect unintended mutations that may occur during strain construction and genome editing.},
	language = {eng},
	journal = {Methods in Molecular Biology (Clifton, N.J.)},
	author = {Deatherage, Daniel E. and Barrick, Jeffrey E.},
	year = {2014},
	pmid = {24838886},
	pmcid = {PMC4239701},
	keywords = {Mutation, Directed Molecular Evolution, Genomics, High-Throughput Nucleotide Sequencing, Microbiological Techniques, Sequence Analysis, DNA, Software},
	pages = {165--188},
	file = {Accepted Version:files/144/Deatherage and Barrick - 2014 - Identification of mutations in laboratory-evolved .pdf:application/pdf}
}

@article{lennon_microbial_2011,
	title = {Microbial seed banks: the ecological and evolutionary implications of dormancy},
	volume = {9},
	issn = {1740-1534},
	shorttitle = {Microbial seed banks},
	doi = {10.1038/nrmicro2504},
	abstract = {Dormancy is a bet-hedging strategy used by a wide range of taxa, including microorganisms. It refers to an organism's ability to enter a reversible state of low metabolic activity when faced with unfavourable environmental conditions. Dormant microorganisms generate a seed bank, which comprises individuals that are capable of being resuscitated following environmental change. In this Review, we highlight mechanisms that have evolved in microorganisms to allow them to successfully enter and exit a dormant state, and discuss the implications of microbial seed banks for evolutionary dynamics, population persistence, maintenance of biodiversity, and the stability of ecosystem processes.},
	language = {eng},
	number = {2},
	journal = {Nature Reviews. Microbiology},
	author = {Lennon, Jay T. and Jones, Stuart E.},
	year = {2011},
	pmid = {21233850},
	keywords = {Biological Evolution, Phenotype, Bacterial Physiological Phenomena, Biodiversity, Ecosystem, Environment},
	pages = {119--130}
}

@article{behringer_escherichia_2018,
	title = {Escherichia coli cultures maintain stable subpopulation structure during long-term evolution},
	volume = {115},
	copyright = {© 2018 . http://www.pnas.org/site/aboutpnas/licenses.xhtmlPublished under the PNAS license.},
	issn = {0027-8424, 1091-6490},
	url = {https://www.pnas.org/content/115/20/E4642},
	doi = {10.1073/pnas.1708371115},
	abstract = {How genetic variation is generated and maintained remains a central question in evolutionary biology. When presented with a complex environment, microbes can take advantage of genetic variation to exploit new niches. Here we present a massively parallel experiment where WT and repair-deficient (∆mutL) Escherichia coli populations have evolved over 3 y in a spatially heterogeneous and nutritionally complex environment. Metagenomic sequencing revealed that these initially isogenic populations evolved and maintained stable subpopulation structure in just 10 mL of medium for up to 10,000 generations, consisting of up to five major haplotypes with many minor haplotypes. We characterized the genomic, transcriptomic, exometabolomic, and phenotypic differences between clonal isolates, revealing subpopulation structure driven primarily by spatial segregation followed by differential utilization of nutrients. In addition to genes regulating the import and catabolism of nutrients, major polymorphisms of note included insertion elements transposing into fimE (regulator of the type I fimbriae) and upstream of hns (global regulator of environmental-change and stress-response genes), both known to regulate biofilm formation. Interestingly, these genes have also been identified as critical to colonization in uropathogenic E. coli infections. Our findings illustrate the complexity that can arise and persist even in small cultures, raising the possibility that infections may often be promoted by an evolving and complex pathogen population.},
	language = {en},
	number = {20},
	urldate = {2020-01-09},
	journal = {Proceedings of the National Academy of Sciences},
	author = {Behringer, Megan G. and Choi, Brian I. and Miller, Samuel F. and Doak, Thomas G. and Karty, Jonathan A. and Guo, Wanfeng and Lynch, Michael},
	month = may,
	year = {2018},
	pmid = {29712844},
	keywords = {biofilm, complex environment, niche specialization},
	pages = {E4642--E4650},
	file = {Full Text PDF:files/357/Behringer et al. - 2018 - Escherichia coli cultures maintain stable subpopul.pdf:application/pdf;Snapshot:files/358/E4642.html:text/html}
}

@incollection{morita_bioavailability_1993,
	address = {Boston, MA},
	title = {Bioavailability of {Energy} and the {Starvation} {State}},
	isbn = {978-1-4899-2439-1},
	url = {https://doi.org/10.1007/978-1-4899-2439-1_1},
	abstract = {Starvation-survival has been defined as the physiological state resulting from an insufficient amount of nutrients, especially energy, for the growth (increase in size) and multiplication of microorganisms (Morita, 1982). The normal state for most of the bacteria in the ocean is the starvation mode and the microbes, themselves, make most ecosystems oligotrophic (Morita, 1987). The latter situation results from the fact that there are all physiological types of bacteria in any environment as well as abilities to rapidly utilize various substrates. Yet, survival of the species, especially in relation to the lack of energy, is a subject rarely addressed by microbiologists.},
	language = {en},
	urldate = {2020-01-09},
	booktitle = {Starvation in {Bacteria}},
	publisher = {Springer US},
	author = {Morita, Richard Y.},
	editor = {Kjelleberg, Staffan},
	year = {1993},
	doi = {10.1007/978-1-4899-2439-1_1},
	keywords = {Dilution Rate, Electron Transport System, Humic Acid, Marine Bacterium, Particulate Organic Carbon},
	pages = {1--23}
}

@article{morita_bioavailability_1988,
	title = {Bioavailability of energy and its relationship to growth and starvation survival in nature},
	volume = {34},
	issn = {0008-4166, 1480-3275},
	url = {http://www.nrcresearchpress.com/doi/10.1139/m88-076},
	doi = {10.1139/m88-076},
	language = {en},
	number = {4},
	urldate = {2020-01-09},
	journal = {Canadian Journal of Microbiology},
	author = {Morita, Richard Y.},
	month = apr,
	year = {1988},
	pages = {436--441}
}

@article{maitra_bacterial_2015,
	title = {Bacterial growth laws reflect the evolutionary importance of energy efficiency},
	volume = {112},
	copyright = {©  . Freely available online through the PNAS open access option.},
	issn = {0027-8424, 1091-6490},
	url = {https://www.pnas.org/content/112/2/406},
	doi = {10.1073/pnas.1421138111},
	abstract = {We are interested in the balance of energy and protein synthesis in bacterial growth. How has evolution optimized this balance? We describe an analytical model that leverages extensive literature data on growth laws to infer the underlying fitness landscape and to draw inferences about what evolution has optimized in Escherichia coli. Is E. coli optimized for growth speed, energy efficiency, or some other property? Experimental data show that at its replication speed limit, E. coli produces about four mass equivalents of nonribosomal proteins for every mass equivalent of ribosomes. This ratio can be explained if the cell’s fitness function is the the energy efficiency of cells under fast growth conditions, indicating a tradeoff between the high energy costs of ribosomes under fast growth and the high energy costs of turning over nonribosomal proteins under slow growth. This model gives insight into some of the complex nonlinear relationships between energy utilization and ribosomal and nonribosomal production as a function of cell growth conditions.},
	language = {en},
	number = {2},
	urldate = {2020-01-09},
	journal = {Proceedings of the National Academy of Sciences},
	author = {Maitra, Arijit and Dill, Ken A.},
	month = jan,
	year = {2015},
	pmid = {25548180},
	keywords = {bacterial metabolism, energy efficiency, fitness landscape, growth laws, yield},
	pages = {406--411},
	file = {Full Text PDF:files/398/Maitra and Dill - 2015 - Bacterial growth laws reflect the evolutionary imp.pdf:application/pdf;Snapshot:files/399/406.html:text/html}
}

@article{blath_genetic_2015,
	title = {Genetic {Variability} {Under} the {Seedbank} {Coalescent}},
	volume = {200},
	issn = {0016-6731},
	url = {https://www.ncbi.nlm.nih.gov/pmc/articles/PMC4512552/},
	doi = {10.1534/genetics.115.176818},
	abstract = {We analyze patterns of genetic variability of populations in the presence of a large seedbank with the help of a new coalescent structure called the seedbank coalescent. This ancestral process appears naturally as a scaling limit of the genealogy of large populations that sustain seedbanks, if the seedbank size and individual dormancy times are of the same order as those of the active population. Mutations appear as Poisson processes on the active lineages and potentially at reduced rate also on the dormant lineages. The presence of “dormant” lineages leads to qualitatively altered times to the most recent common ancestor and nonclassical patterns of genetic diversity. To illustrate this we provide a Wright–Fisher model with a seedbank component and mutation, motivated from recent models of microbial dormancy, whose genealogy can be described by the seedbank coalescent. Based on our coalescent model, we derive recursions for the expectation and variance of the time to most recent common ancestor, number of segregating sites, pairwise differences, and singletons. Estimates (obtained by simulations) of the distributions of commonly employed distance statistics, in the presence and absence of a seedbank, are compared. The effect of a seedbank on the expected site-frequency spectrum is also investigated using simulations. Our results indicate that the presence of a large seedbank considerably alters the distribution of some distance statistics, as well as the site-frequency spectrum. Thus, one should be able to detect from genetic data the presence of a large seedbank in natural populations.},
	number = {3},
	urldate = {2020-01-09},
	journal = {Genetics},
	author = {Blath, Jochen and González Casanova, Adrián and Eldon, Bjarki and Kurt, Noemi and Wilke-Berenguer, Maite},
	month = jul,
	year = {2015},
	pmid = {25953769},
	pmcid = {PMC4512552},
	pages = {921--934},
	file = {PubMed Central Full Text PDF:files/409/Blath et al. - 2015 - Genetic Variability Under the Seedbank Coalescent.pdf:application/pdf}
}

@article{shoemaker_evolution_2018,
	title = {Evolution with a seed bank: {The} population genetic consequences of microbial dormancy},
	volume = {11},
	issn = {1752-4571},
	shorttitle = {Evolution with a seed bank},
	url = {https://www.ncbi.nlm.nih.gov/pmc/articles/PMC5748526/},
	doi = {10.1111/eva.12557},
	abstract = {Dormancy is a bet‐hedging strategy that allows organisms to persist through conditions that are suboptimal for growth and reproduction by entering a reversible state of reduced metabolic activity. Dormancy allows a population to maintain a reservoir of genetic and phenotypic diversity (i.e., a seed bank) that can contribute to the long‐term survival of a population. This strategy can be potentially adaptive and has long been of interest to ecologists and evolutionary biologists. However, comparatively little is known about how dormancy influences the fundamental evolutionary forces of genetic drift, mutation, selection, recombination, and gene flow. Here, we investigate how seed banks affect the processes underpinning evolution by reviewing existing theory, implementing novel simulations, and determining how and when dormancy can influence evolution as a population genetic process. We extend our analysis to examine how seed banks can alter macroevolutionary processes, including rates of speciation and extinction. Through the lens of population genetic theory, we can understand the extent that seed banks influence the evolutionary dynamics of microorganisms as well as other taxa.},
	number = {1},
	urldate = {2020-01-09},
	journal = {Evolutionary Applications},
	author = {Shoemaker, William R. and Lennon, Jay T.},
	month = jan,
	year = {2018},
	pmid = {29302272},
	pmcid = {PMC5748526},
	pages = {60--75},
	file = {PubMed Central Full Text PDF:files/416/Shoemaker and Lennon - 2018 - Evolution with a seed bank The population genetic.pdf:application/pdf}
}

@article{finkel_evolution_1999,
	title = {Evolution of microbial diversity during prolonged starvation},
	volume = {96},
	issn = {0027-8424},
	doi = {10.1073/pnas.96.7.4023},
	abstract = {Models of evolutionary processes postulate that new alleles appear in populations through random spontaneous mutation. Alleles that confer a competitive advantage in particular environments are selected and populations can be taken over by individuals expressing these advantageous mutations. We have studied the evolutionary process by using Escherichia coli cultures incubated for prolonged periods of time in stationary phase. The populations of surviving cells were shown to be highly dynamic, even after many months of incubation. Evolution proceeded along different paths even when the initial conditions were identical. As cultures aged, the takeovers by fitter mutants were incomplete, resulting in the coexistence of multiple mutant forms and increased microbial diversity. Thus, the study of bacterial populations in stationary phase provides a model system for understanding the evolution of diversity in natural populations.},
	language = {eng},
	number = {7},
	journal = {Proceedings of the National Academy of Sciences of the United States of America},
	author = {Finkel, S. E. and Kolter, R.},
	month = mar,
	year = {1999},
	pmid = {10097156},
	pmcid = {PMC22413},
	keywords = {Biological Evolution, Models, Biological, Selection, Genetic, Escherichia coli, Genetic Variation, Culture Media, Chromosomes, Bacterial, DNA, Bacterial, Electrophoresis, Gel, Pulsed-Field, Time Factors},
	pages = {4023--4027},
	file = {Full Text:files/437/Finkel and Kolter - 1999 - Evolution of microbial diversity during prolonged .pdf:application/pdf}
}

@article{zambrano_microbial_1993,
	title = {Microbial competition: {Escherichia} coli mutants that take over stationary phase cultures},
	volume = {259},
	issn = {0036-8075},
	shorttitle = {Microbial competition},
	doi = {10.1126/science.7681219},
	abstract = {Many microorganisms, including Escherichia coli, can survive extended periods of starvation. The properties of cells that survived prolonged incubation in stationary phase were studied by mixture of 10-day-old (aged) cultures with 1-day-old (young) cultures of the same strain of Escherichia coli. Mutants from the aged cultures that could grow eventually took over the population, which resulted in the death of the cells from the young cultures. This phenotype was conferred by mutations in rpoS, which encodes a putative stationary phase-specific sigma factor. These rapid population shifts have implications for the studies of microbial evolution and ecology.},
	language = {eng},
	number = {5102},
	journal = {Science (New York, N.Y.)},
	author = {Zambrano, M. M. and Siegele, D. A. and Almirón, M. and Tormo, A. and Kolter, R.},
	month = mar,
	year = {1993},
	pmid = {7681219},
	keywords = {Phenotype, Escherichia coli, Mutation, Time Factors, Acridine Orange, Alleles, Amino Acid Sequence, Cloning, Molecular, Hydrogen Peroxide, Molecular Sequence Data, Peroxidase, Sigma Factor, Staining and Labeling},
	pages = {1757--1760}
}

@article{zambrano_gasping_1996,
	title = {{GASPing} for {Life} in {Stationary} {Phase}},
	volume = {86},
	issn = {0092-8674, 1097-4172},
	url = {https://www.cell.com/cell/abstract/S0092-8674(00)80089-6},
	doi = {10.1016/S0092-8674(00)80089-6},
	language = {English},
	number = {2},
	urldate = {2020-01-09},
	journal = {Cell},
	author = {Zambrano, María Mercedes and Kolter, Roberto},
	month = jul,
	year = {1996},
	pmid = {8706122},
	pages = {181--184},
	file = {Full Text PDF:files/443/Zambrano and Kolter - 1996 - GASPing for Life in Stationary Phase.pdf:application/pdf;Snapshot:files/441/S0092-8674(00)80089-6.html:text/html}
}

@article{zinser_escherichia_2004,
	title = {Escherichia coli evolution during stationary phase},
	volume = {155},
	issn = {0923-2508},
	doi = {10.1016/j.resmic.2004.01.014},
	abstract = {The process of evolution by natural selection has been known for a century and a half, yet the mechanics of selection are still poorly understood. In most cases where natural selection has been studied, the genetic and physiological bases of fitness variation that result in population changes were not identified, leaving only a partial understanding of selection. Starved cultures of the bacterium Escherichia coli present a model system with which to address the genetic and physiological bases of natural selection. This is a model system that also reflects the prevalent state of bacteria in the natural world; due to intense competition for nutrients, microorganisms spend the majority of their lives under starvation conditions. Genetic analyses of a single survivor of starvation identified four adaptive mutations(1). Investigation of these mutations has revealed insights into the molecular and physiological bases of evolution during prolonged starvation stress.},
	language = {eng},
	number = {5},
	journal = {Research in Microbiology},
	author = {Zinser, Erik R. and Kolter, Roberto},
	month = jun,
	year = {2004},
	pmid = {15207864},
	keywords = {Models, Biological, Phenotype, Escherichia coli, Mutation, Bacterial Proteins, Genes, Bacterial, Genome, Bacterial, Gene Expression Regulation, Bacterial, Adaptation, Biological, Evolution, Molecular, Chromosomes, Bacterial, DNA, Bacterial, DNA Transposable Elements, Mutagenesis, Insertional},
	pages = {328--336}
}

@article{avrani_rapid_2017,
	title = {Rapid {Genetic} {Adaptation} during the {First} {Four} {Months} of {Survival} under {Resource} {Exhaustion}},
	volume = {34},
	issn = {0737-4038},
	url = {https://www.ncbi.nlm.nih.gov/pmc/articles/PMC5455981/},
	doi = {10.1093/molbev/msx118},
	abstract = {Many bacteria, including the model bacterium Escherichia coli can survive for years within spent media, following resource exhaustion. We carried out evolutionary experiments, followed by whole genome sequencing of hundreds of evolved clones to study the dynamics by which E. coli adapts during the first 4 months of survival under resource exhaustion. Our results reveal that bacteria evolving under resource exhaustion are subject to intense selection, manifesting in rapid mutation accumulation, enrichment in functional mutation categories and extremely convergent adaptation. In the most striking example of convergent adaptation, we found that across five independent populations adaptation to conditions of resource exhaustion occurs through mutations to the three same specific positions of the RNA polymerase core enzyme. Mutations to these three sites are strongly antagonistically pleiotropic, in that they sharply reduce exponential growth rates in fresh media. Such antagonistically pleiotropic mutations, combined with the accumulation of additional mutations, severely reduce the ability of bacteria surviving under resource exhaustion to grow exponentially in fresh media. We further demonstrate that the three positions at which these resource exhaustion mutations occur are conserved for the ancestral E. coli allele, across bacterial phyla, with the exception of nonculturable bacteria that carry the resource exhaustion allele at one of these positions, at very high frequencies. Finally, our results demonstrate that adaptation to resource exhaustion is not limited by mutational input and that bacteria are able to rapidly adapt under resource exhaustion in a temporally precise manner through allele frequency fluctuations.},
	number = {7},
	urldate = {2020-01-10},
	journal = {Molecular Biology and Evolution},
	author = {Avrani, Sarit and Bolotin, Evgeni and Katz, Sophia and Hershberg, Ruth},
	month = jul,
	year = {2017},
	pmid = {28369614},
	pmcid = {PMC5455981},
	pages = {1758--1769},
	file = {PubMed Central Full Text PDF:files/452/Avrani et al. - 2017 - Rapid Genetic Adaptation during the First Four Mon.pdf:application/pdf}
}

@article{anderson_solutions_2017,
	title = {Some solutions to the multivariate {Behrens}–{Fisher} problem for dissimilarity-based analyses},
	volume = {59},
	copyright = {© 2017 The Authors Australian \& New Zealand Journal of Statistics published by John Wiley \& Sons Australia, Ltd on behalf of Statistical Society of Australia.},
	issn = {1467-842X},
	url = {https://onlinelibrary.wiley.com/doi/abs/10.1111/anzs.12176},
	doi = {10.1111/anzs.12176},
	abstract = {The essence of the generalised multivariate Behrens–Fisher problem (BFP) is how to test the null hypothesis of equality of mean vectors for two or more populations when their dispersion matrices differ. Solutions to the BFP usually assume variables are multivariate normal and do not handle high-dimensional data. In ecology, species' count data are often high-dimensional, non-normal and heterogeneous. Also, interest lies in analysing compositional dissimilarities among whole communities in non-Euclidean (semi-metric or non-metric) multivariate space. Hence, dissimilarity-based tests by permutation (e.g., PERMANOVA, ANOSIM) are used to detect differences among groups of multivariate samples. Such tests are not robust, however, to heterogeneity of dispersions in the space of the chosen dissimilarity measure, most conspicuously for unbalanced designs. Here, we propose a modification to the PERMANOVA test statistic, coupled with either permutation or bootstrap resampling methods, as a solution to the BFP for dissimilarity-based tests. Empirical simulations demonstrate that the type I error remains close to nominal significance levels under classical scenarios known to cause problems for the un-modified test. Furthermore, the permutation approach is found to be more powerful than the (more conservative) bootstrap for detecting changes in community structure for real ecological datasets. The utility of the approach is shown through analysis of 809 species of benthic soft-sediment invertebrates from 101 sites in five areas spanning 1960 km along the Norwegian continental shelf, based on the Jaccard dissimilarity measure.},
	language = {en},
	number = {1},
	urldate = {2020-01-15},
	journal = {Australian \& New Zealand Journal of Statistics},
	author = {Anderson, Marti J. and Walsh, Daniel C. I. and Clarke, K. Robert and Gorley, Ray N. and Guerra‐Castro, Edlin},
	year = {2017},
	keywords = {Behrens–Fisher problem, bootstrap, dissimilarity matrix, ecological community data, PERMANOVA, permutation test},
	pages = {57--79},
	file = {Full Text PDF:files/516/Anderson et al. - 2017 - Some solutions to the multivariate Behrens–Fisher .pdf:application/pdf;Snapshot:files/515/anzs.html:text/html}
}

@article{li_sequence_2009,
	title = {The {Sequence} {Alignment}/{Map} format and {SAMtools}},
	volume = {25},
	issn = {1367-4811},
	doi = {10.1093/bioinformatics/btp352},
	abstract = {SUMMARY: The Sequence Alignment/Map (SAM) format is a generic alignment format for storing read alignments against reference sequences, supporting short and long reads (up to 128 Mbp) produced by different sequencing platforms. It is flexible in style, compact in size, efficient in random access and is the format in which alignments from the 1000 Genomes Project are released. SAMtools implements various utilities for post-processing alignments in the SAM format, such as indexing, variant caller and alignment viewer, and thus provides universal tools for processing read alignments.
AVAILABILITY: http://samtools.sourceforge.net.},
	language = {eng},
	number = {16},
	journal = {Bioinformatics (Oxford, England)},
	author = {Li, Heng and Handsaker, Bob and Wysoker, Alec and Fennell, Tim and Ruan, Jue and Homer, Nils and Marth, Gabor and Abecasis, Goncalo and Durbin, Richard and {1000 Genome Project Data Processing Subgroup}},
	month = aug,
	year = {2009},
	pmid = {19505943},
	pmcid = {PMC2723002},
	keywords = {Genomics, Sequence Analysis, DNA, Software, Algorithms, Molecular Sequence Data, Computational Biology, Base Sequence, Sequence Alignment, Genome},
	pages = {2078--2079},
	file = {Full Text:files/839/Li et al. - 2009 - The Sequence AlignmentMap format and SAMtools.pdf:application/pdf}
}

@article{blath_new_2016,
	title = {A new coalescent for seed-bank models},
	volume = {26},
	issn = {1050-5164, 2168-8737},
	url = {https://projecteuclid.org/euclid.aoap/1458651822},
	doi = {10.1214/15-AAP1106},
	abstract = {We identify a new natural coalescent structure, which we call the seed-bank coalescent, that describes the gene genealogy of populations under the influence of a strong seed-bank effect, where “dormant forms” of individuals (such as seeds or spores) may jump a significant number of generations before joining the “active” population. Mathematically, our seed-bank coalescent appears as scaling limit in a Wright–Fisher model with geometric seed-bank age structure if the average time of seed dormancy scales with the order of the total population size NNN. This extends earlier results of Kaj, Krone and Lascoux [J. Appl. Probab. 38 (2011) 285–300] who show that the genealogy of a Wright–Fisher model in the presence of a “weak” seed-bank effect is given by a suitably time-changed Kingman coalescent. The qualitatively new feature of the seed-bank coalescent is that ancestral lineages are independently blocked at a certain rate from taking part in coalescence events, thus strongly altering the predictions of classical coalescent models. In particular, the seed-bank coalescent “does not come down from infinity,” and the time to the most recent common ancestor of a sample of size nnn grows like loglognlog⁡log⁡n{\textbackslash}log{\textbackslash}log n. This is in line with the empirical observation that seed-banks drastically increase genetic variability in a population and indicates how they may serve as a buffer against other evolutionary forces such as genetic drift and selection.},
	language = {EN},
	number = {2},
	urldate = {2020-03-13},
	journal = {The Annals of Applied Probability},
	author = {Blath, Jochen and Casanova, Adrián González and Kurt, Noemi and Wilke-Berenguer, Maite},
	month = apr,
	year = {2016},
	mrnumber = {MR3476627},
	zmnumber = {1339.60137},
	note = {Publisher: Institute of Mathematical Statistics},
	keywords = {coalescent, Wright–Fisher model, age structure, coming down from infinity, seed-bank},
	pages = {857--891},
	file = {Full Text PDF:files/1640/Blath et al. - 2016 - A new coalescent for seed-bank models.pdf:application/pdf;Snapshot:files/1641/1458651822.html:text/html}
}

@article{evans_germ_2005,
	title = {Germ banking: bet-hedging and variable release from egg and seed dormancy},
	volume = {80},
	issn = {0033-5770},
	shorttitle = {Germ banking},
	doi = {10.1086/498282},
	abstract = {Many species produce eggs or seeds that refrain from hatching despite developmental preparedness and favorable environmental conditions. Instead, these propagules hatch in intervals over long periods. Such variable hatch or germination tactics may represent bet-hedging against future catastrophes. Empiricists have independently recognized these approaches in diverse species. Terms such as seed banking, delayed egg hatching, and embryonic diapause have been used to describe these tactics, but connections between fields of study have been rare. Here we suggest a general term, germ banking, to incorporate all previous terms, unifying many seemingly disparate biological strategies under a single definition. We define the phenomenon of germ banking and use several biological examples to illustrate it. We then discuss the different causes of variation in emergence timing, delineate which constitute germ banking, and distinguish between germ banking and optimal timing of diapause. The wide-ranging consequences of germ banking are discussed, including modification of the age structure of a population, the alteration of microevolutionary dynamics, the migration of alleles from the past, the maintenance of genetic and species diversity, and the promotion of species coexistence. We end by posing questions to direct future research.},
	language = {eng},
	number = {4},
	journal = {The Quarterly Review of Biology},
	author = {Evans, Margaret E. K. and Dennehy, John J.},
	month = dec,
	year = {2005},
	pmid = {16519139},
	keywords = {Terminology as Topic, Adaptation, Physiological, Animals, Crustacea, Disasters, Germination, Ovum, Plants, Seeds},
	pages = {431--451},
	file = {Submitted Version:files/1717/Evans and Dennehy - 2005 - Germ banking bet-hedging and variable release fro.pdf:application/pdf}
}

@article{gonzalez-casanova_strong_2014,
	title = {Strong seed-bank effects in bacterial evolution},
	volume = {356},
	issn = {1095-8541},
	doi = {10.1016/j.jtbi.2014.04.009},
	abstract = {Bacterial genomes are mosaics with fragments showing distinct phylogenetic origins or even being unrelated to any other genetic information (ORFan genes). Thus the analysis of bacterial population genetics is in large part a collection of explanations for anomalies in relation to classical population genetic models such as the Wright-Fisher model and the Kingman coalescent that do not adequately describe bacterial population genetics, genomics or evolution. The concept of "species" as an evolutionary coherent biological group that is genetically isolated and shares genetic information through recombination among its members cannot be applied to any bacterial group. Recently, a simple probabilistic model considering the role of strong seed-bank effects in population genetics has been proposed by Blath et al. This model suggests the existence of a genetic pool with high diversity that is not subject to classical selection and extinction. We reason that certain bacterial population genetics anomalies could be explained by the prevalence of strong seed-bank effects among bacteria. To address this possibility we analyzed the genome of the bacterium Azotobacter vinelandii and show that genes that code for functions that are essential for the bacterium biology do not have a relation of ancestry with closely related bacteria, or are ORFan genes. The existence of essential genes that are not inherited from the most recent ancestor cannot be explained by classical population genetics models and is irreconcilable with the current view of genes acquired by horizontal transfer as being accessory or adaptive.},
	language = {eng},
	journal = {Journal of Theoretical Biology},
	author = {González-Casanova, Adrián and Aguirre-von-Wobeser, Eneas and Espín, Guadalupe and Servín-González, Luis and Kurt, Noemi and Spanò, Dario and Blath, Jochen and Soberón-Chávez, Gloria},
	month = sep,
	year = {2014},
	pmid = {24768952},
	keywords = {Genome, Bacterial, Models, Genetic, Evolution, Molecular, Azotobacter vinelandii, Bacterial population genetics, Long-range Wright-Fisher model},
	pages = {62--70}
}

@article{jones_dormancy_2010,
	title = {Dormancy contributes to the maintenance of microbial diversity},
	volume = {107},
	issn = {0027-8424, 1091-6490},
	url = {https://www.pnas.org/content/107/13/5881},
	doi = {10.1073/pnas.0912765107},
	abstract = {Dormancy is a bet-hedging strategy used by a variety of organisms to overcome unfavorable environmental conditions. By entering a reversible state of low metabolic activity, dormant individuals become members of a seed bank, which can determine community dynamics in future generations. Although microbiologists have documented dormancy in both clinical and natural settings, the importance of seed banks for the diversity and functioning of microbial communities remains untested. Here, we develop a theoretical model demonstrating that microbial communities are structured by environmental cues that trigger dormancy. A molecular survey of lake ecosystems revealed that dormancy plays a more important role in shaping bacterial communities than eukaryotic microbial communities. The proportion of dormant bacteria was relatively low in productive ecosystems but accounted for up to 40\% of taxon richness in nutrient-poor systems. Our simulations and empirical data suggest that regional environmental cues and dormancy synchronize the composition of active communities across the landscape while decoupling active microbes from the total community at local scales. Furthermore, we observed that rare bacterial taxa were disproportionately active relative to common bacterial taxa, suggesting that microbial rank-abundance curves are more dynamic than previously considered. We propose that repeated transitions to and from the seed bank may help maintain the high levels of microbial biodiversity that are observed in nearly all ecosystems.},
	language = {en},
	number = {13},
	urldate = {2020-03-13},
	journal = {Proceedings of the National Academy of Sciences},
	author = {Jones, Stuart E. and Lennon, Jay T.},
	month = mar,
	year = {2010},
	pmid = {20231463},
	note = {Publisher: National Academy of Sciences
Section: Biological Sciences},
	keywords = {microbial ecology, modeling, biodiversity, seed bank, ecosystem function},
	pages = {5881--5886},
	file = {Full Text PDF:files/1832/Jones and Lennon - 2010 - Dormancy contributes to the maintenance of microbi.pdf:application/pdf;Snapshot:files/1833/5881.html:text/html}
}

@article{kaj_coalescent_2001,
	title = {Coalescent theory for seed bank models},
	volume = {38},
	issn = {0021-9002, 1475-6072},
	url = {https://www.cambridge.org/core/journals/journal-of-applied-probability/article/coalescent-theory-for-seed-bank-models/3137A15F299546B0AA701FA974C19E46},
	doi = {10.1239/jap/996986745},
	abstract = {We study the genealogical structure of samples from a population for which any given generation is made up of direct descendants from several previous generations. These occur in nature when there are seed banks or egg banks allowing an individual to leave offspring several generations in the future. We show how this temporal structure in the reproduction mechanism causes a decrease in the coalescence rate. We also investigate the effects of age-dependent neutral mutations. Our main result gives weak convergence of the scaled ancestral process, with the usual diffusion scaling, to a coalescent process which is equivalent to a time-changed version of Kingman's coalescent.},
	language = {en},
	number = {2},
	urldate = {2020-03-13},
	journal = {Journal of Applied Probability},
	author = {Kaj, Ingemar and Krone, Stephen M. and Lascoux, Martin},
	month = jun,
	year = {2001},
	note = {Publisher: Cambridge University Press},
	keywords = {coalescent, seed bank, 60F05, 60J70, 92D10, 92D25, age-dependent mutation, urn model, weak convergence},
	pages = {285--300},
	file = {Full Text PDF:files/1840/Kaj et al. - 2001 - Coalescent theory for seed bank models.pdf:application/pdf;Snapshot:files/1841/3137A15F299546B0AA701FA974C19E46.html:text/html}
}

@article{koopmann_fisher-wright_2017,
	title = {Fisher-{Wright} model with deterministic seed bank and selection},
	volume = {114},
	issn = {1096-0325},
	doi = {10.1016/j.tpb.2016.11.005},
	abstract = {Seed banks are common characteristics to many plant species, which allow storage of genetic diversity in the soil as dormant seeds for various periods of time. We investigate an above-ground population following a Fisher-Wright model with selection coupled with a deterministic seed bank assuming the length of the seed bank is kept constant and the number of seeds is large. To assess the combined impact of seed banks and selection on genetic diversity, we derive a general diffusion model. The applied techniques outline a path of approximating a stochastic delay differential equation by an appropriately rescaled stochastic differential equation. We compute the equilibrium solution of the site-frequency spectrum and derive the times to fixation of an allele with and without selection. Finally, it is demonstrated that seed banks enhance the effect of selection onto the site-frequency spectrum while slowing down the time until the mutation-selection equilibrium is reached.},
	language = {eng},
	journal = {Theoretical Population Biology},
	author = {Koopmann, Bendix and Müller, Johannes and Tellier, Aurélien and Živković, Daniel},
	year = {2017},
	pmid = {27964915},
	keywords = {Genetic Variation, Biodiversity, Species Specificity, Plants, Seeds, Diffusion, Fisher–Wright model, Seed bank, Seed Bank, Selection, Site-frequency spectrum, Soil, Times to fixation},
	pages = {29--39},
	file = {Submitted Version:files/1870/Koopmann et al. - 2017 - Fisher-Wright model with deterministic seed bank a.pdf:application/pdf}
}

@article{oliver_viable_1995,
	title = {The viable but non-culturable state in the human pathogen {Vibrio} vulnificus},
	volume = {133},
	issn = {0378-1097},
	doi = {10.1111/j.1574-6968.1995.tb07885.x},
	abstract = {Vibrio vulnificus is a serious human pathogen, accounting for 95\% of all seafood-related deaths in the United States. During the winter months, when coastal water temperatures drop below 10 degrees C, investigators have repeatedly reported their inability to isolate this estuarine bacterium from the environment. We now realize that this apparent 'die-off' is actually due to entry of the cells into a 'viable but non-culturable' state, a survival response to the low temperature stress. Cells in this state appear dormant, and cannot be cultured in or on routine bacteriological media, but are capable of returning to the actively metabolizing state when the environmental stress is removed. This review describes this non-culturable state in V. vulnificus, and its role in the ecology, physiology, and epidemiology of this pathogen.},
	language = {eng},
	number = {3},
	journal = {FEMS microbiology letters},
	author = {Oliver, J. D.},
	month = nov,
	year = {1995},
	pmid = {8522135},
	keywords = {Adaptation, Physiological, Humans, Temperature, Vibrio},
	pages = {203--208}
}

@article{weller_generation-time_2015,
	title = {A generation-time effect on the rate of molecular evolution in bacteria},
	volume = {69},
	copyright = {© 2015 The Author(s).},
	issn = {1558-5646},
	url = {https://onlinelibrary.wiley.com/doi/abs/10.1111/evo.12597},
	doi = {10.1111/evo.12597},
	abstract = {Molecular evolutionary rate varies significantly among species and a strict global molecular clock has been rejected across the tree of life. Generation time is one primary life-history trait that influences the molecular evolutionary rate. Theory predicts that organisms with shorter generation times evolve faster because of the accumulation of more DNA replication errors per unit time. Although the generation-time effect has been demonstrated consistently in plants and animals, the evidence of its existence in bacteria is lacking. The bacterial phylum Firmicutes offers an excellent system for testing generation-time effect because some of its members can enter a dormant, nonreproductive endospore state in response to harsh environmental conditions. It follows that spore-forming bacteria would—with their longer generation times—evolve more slowly than their nonspore-forming relatives. It is therefore surprising that a previous study found no generation-time effect in Firmicutes. Using a phylogenetic comparative approach and leveraging on a large number of Firmicutes genomes, we found sporulation significantly reduces the genome-wide spontaneous DNA mutation rate and protein evolutionary rate. Contrary to the previous study, our results provide strong evidence that the evolutionary rates of bacteria, like those of plants and animals, are influenced by generation time.},
	language = {en},
	number = {3},
	urldate = {2020-03-13},
	journal = {Evolution},
	author = {Weller, Cory and Wu, Martin},
	year = {2015},
	note = {\_eprint: https://onlinelibrary.wiley.com/doi/pdf/10.1111/evo.12597},
	keywords = {Evolutionary rate, Firmicutes, sporulation},
	pages = {643--652},
	file = {Full Text PDF:files/2076/Weller and Wu - 2015 - A generation-time effect on the rate of molecular .pdf:application/pdf;Snapshot:files/2075/evo.html:text/html}
}

@article{bradley_survival_2019,
	title = {Survival of the fewest: {Microbial} dormancy and maintenance in marine sediments through deep time},
	volume = {17},
	issn = {1472-4669},
	shorttitle = {Survival of the fewest},
	doi = {10.1111/gbi.12313},
	abstract = {Microorganisms buried in marine sediments are known to endure starvation over geologic timescales. However, the mechanisms of how these microorganisms cope with prolonged energy limitation is unknown and therefore yet to be captured in a quantitative framework. Here, we present a novel mathematical model that considers (a) the physiological transitions between the active and dormant states of microorganisms, (b) the varying requirement for maintenance power between these phases, and (c) flexibility in the provenance (i.e., source) of energy from exogenous and endogenous catabolism. The model is applied to sediments underlying the oligotrophic South Pacific Gyre where microorganisms endure ultra-low fluxes of energy for tens of millions of years. Good fits between model simulations and measurements of cellular carbon and organic carbon concentrations are obtained and are interpreted as follows: (a) the unfavourable microbial habitat in South Pacific Gyre sediments triggers rapid mortality and a transition to dormancy; (b) there is minimal biomass growth, and organic carbon consumption is dominated by catabolism to support maintenance activities rather than new biomass synthesis; (c) the amount of organic carbon that microorganisms consume for maintenance activities is equivalent to approximately 2\% of their carbon biomass per year; and (d) microorganisms must rely solely on exogenous rather than endogenous catabolism to persist in South Pacific Gyre sediments over long timescales. This leads us to the conclusion that under oligotrophic conditions, the fitness of an organism is determined by its ability to simply stay alive, rather than to grow. This modelling framework is designed to be flexible for application to other sites and habitats, and thus serves as a new quantitative tool for determining the habitability of and an ultimate limit for life in any environment.},
	language = {eng},
	number = {1},
	journal = {Geobiology},
	author = {Bradley, James A. and Amend, Jan P. and LaRowe, Douglas E.},
	year = {2019},
	pmid = {30248245},
	pmcid = {PMC6585783},
	keywords = {Models, Biological, Ecosystem, Carbon, dormancy, Geologic Sediments, Aquatic Organisms, bioenergetics, Biomass, life in extreme environments, low energy, maintenance, Microbiota, numerical modelling, Pacific Ocean},
	pages = {43--59},
	file = {Full Text:files/2118/Bradley et al. - 2019 - Survival of the fewest Microbial dormancy and mai.pdf:application/pdf}
}

@article{saint-ruf_massive_2014,
	title = {Massive {Diversification} in {Aging} {Colonies} of {Escherichia} coli},
	volume = {196},
	copyright = {Copyright © 2014, American Society for Microbiology. All Rights Reserved.},
	issn = {0021-9193, 1098-5530},
	url = {https://jb.asm.org/content/196/17/3059},
	doi = {10.1128/JB.01421-13},
	abstract = {The evolutionary success of bacteria depends greatly on their capacity to continually generate phenotypic diversity. Structured environments are particularly favorable for diversification because of attenuated clonal interference, which renders selective sweeps nearly impossible and enhances opportunities for adaptive radiation. We examined at the microscale level the emergence and the spatial and temporal dynamics of phenotypic diversity and their underlying causes in Escherichia coli colonies. An important dynamic heterogeneity in the growth, metabolic activity, morphology, gene expression patterns, stress response induction, and death patterns among cells within colonies was observed. Genetic analysis indicated that the phenotypic variation resulted mostly from mutations and that indole production, oxidative stress, and the RpoS-regulated general stress response played an important role in the generation of diversity. We observed the emergence and persistence of phenotypic variants within single colonies that exhibited variable fitness compared to the parental strain. Some variants showed improved capacity to produce biofilms, whereas others were able to use different nutrients or to tolerate antibiotics or oxidative stress. Taken together, our data show that bacterial colonies provide an ecological opportunity for the generation and maintenance of vast phenotypic diversity, which may increase the probability of population survival in unpredictable environments.},
	language = {en},
	number = {17},
	urldate = {2020-03-25},
	journal = {Journal of Bacteriology},
	author = {Saint-Ruf, Claude and Garfa-Traoré, Meriem and Collin, Valérie and Cordier, Corinne and Franceschi, Christine and Matic, Ivan},
	month = sep,
	year = {2014},
	pmid = {24982303},
	note = {Publisher: American Society for Microbiology Journals
Section: Articles},
	pages = {3059--3073},
	file = {Full Text PDF:files/2308/Saint-Ruf et al. - 2014 - Massive Diversification in Aging Colonies of Esche.pdf:application/pdf;Snapshot:files/2309/3059.html:text/html}
}

@article{lynch_genetic_2016,
	title = {Genetic drift, selection and the evolution of the mutation rate},
	volume = {17},
	issn = {1471-0064},
	url = {http://www.nature.com/articles/nrg.2016.104},
	doi = {10.1038/nrg.2016.104},
	abstract = {Mutation is the source of genetic diversity on which natural selection acts, therefore understanding the rates of mutations is crucial for understanding evolutionary trajectories. In this Opinion article, the authors discuss how emerging experimental mutation-rate data from genome-wide sequencing studies, combined with population-genetic theory, can provide unifying explanations for the diversity in mutation rates between species and across genomic locations.},
	language = {en},
	number = {11},
	urldate = {2020-03-26},
	journal = {Nature Reviews Genetics},
	author = {Lynch, Michael and Ackerman, Matthew S. and Gout, Jean-Francois and Long, Hongan and Sung, Way and Thomas, W. Kelley and Foster, Patricia L.},
	month = nov,
	year = {2016},
	note = {Number: 11
Publisher: Nature Publishing Group},
	pages = {704--714},
	file = {Full Text PDF:files/2568/Lynch et al. - 2016 - Genetic drift, selection and the evolution of the .pdf:application/pdf;Snapshot:files/2569/nrg.2016.html:text/html}
}

@article{sung_drift-barrier_2012,
	title = {Drift-barrier hypothesis and mutation-rate evolution},
	volume = {109},
	issn = {0027-8424, 1091-6490},
	url = {http://www.pnas.org/cgi/doi/10.1073/pnas.1216223109},
	doi = {10.1073/pnas.1216223109},
	language = {en},
	number = {45},
	urldate = {2020-03-26},
	journal = {Proceedings of the National Academy of Sciences},
	author = {Sung, W. and Ackerman, M. S. and Miller, S. F. and Doak, T. G. and Lynch, M.},
	month = nov,
	year = {2012},
	pages = {18488--18492},
	file = {Sung et al. - 2012 - Drift-barrier hypothesis and mutation-rate evoluti.pdf:files/2570/Sung et al. - 2012 - Drift-barrier hypothesis and mutation-rate evoluti.pdf:application/pdf}
}

@article{vasi_ecological_1999,
	title = {Ecological strategies and fitness tradeoffs {inEscherichia} coli mutants adapted to prolonged starvation},
	volume = {78},
	issn = {0022-1333},
	url = {https://doi.org/10.1007/BF02994702},
	doi = {10.1007/BF02994702},
	abstract = {Many bacteria in nature are nutritionally deprived, and there has been heightened interest during the past decade in the properties of these bacteria. We subjected five populations ofEscherichia coli to prolonged starvation in a minimal salts medium, during which time the density of viable cells declined by several orders of magnitude. From each one, we isolated a surviving clone that showed some heritable difference in colony morphology. We then characterized these mutants in two ecologically relevant respects. First, we determined the nature of their selective advantage, if any, during prolonged starvation. (i) Three of the five mutants had significantly lower net death rate when progenitor and mutant clones were starved separately. (ii) Three mutants showed a significant reduction in death rate in mixed culture that was frequency dependent and manifest when the mutant clone was initially rare. This pattern suggests that these mutants fed on some byproduct of progenitor cells (living or dead). (iii) Two mutants caused the death rate of their progenitors to increase significantly relative to the rate measured in the absence of the mutant. This pattern suggests that these mutants had become allelopathic to their progenitors. Thus, three distinct ecological adaptations to prolonged starvation are evident. No advantage was detected for one mutant, whereas two mutants exhibited multiple advantages. Second, we asked whether the starvation-selected mutants were as fit in growth-supporting conditions as their progenitors. All five mutants were inferior to their progenitor during competition in fresh medium. Evidently, there is an evolutionary tradeoff between performance under growth and starvation conditions.},
	language = {en},
	number = {1},
	urldate = {2020-03-26},
	journal = {Journal of Genetics},
	author = {Vasi, Farida K. and Lenski, Richard E.},
	month = apr,
	year = {1999},
	pages = {43--49},
	file = {Springer Full Text PDF:files/2573/Vasi and Lenski - 1999 - Ecological strategies and fitness tradeoffs inEsch.pdf:application/pdf}
}

@article{long_background_2015,
	title = {Background {Mutational} {Features} of the {Radiation}-{Resistant} {Bacterium} {Deinococcus} radiodurans},
	volume = {32},
	issn = {0737-4038},
	url = {https://www.ncbi.nlm.nih.gov/pmc/articles/PMC5009958/},
	doi = {10.1093/molbev/msv119},
	abstract = {Deinococcus bacteria are extremely resistant to radiation, oxidation, and desiccation. Resilience to these factors has been suggested to be due to enhanced damage prevention and repair mechanisms, as well as highly efficient antioxidant protection systems. Here, using mutation-accumulation experiments, we find that the GC-rich Deinococcus radiodurans has an overall background genomic mutation rate similar to that of E. coli, but differs in mutation spectrum, with the A/T to G/C mutation rate (based on a total count of 88 A:T→G:C transitions and 82 A:T→C:G transversions) per site per generation higher than that in the other direction (based on a total count of 157 G:C→A:T transitions and 33 G:C→T:A transversions). We propose that this unique spectrum is shaped mainly by the abundant uracil DNA glycosylases reducing G:C→A:T transitions, adenine methylation elevating A:T→C:G transversions, and absence of cytosine methylation decreasing G:C→A:T transitions. As opposed to the greater than 100× elevation of the mutation rate in MMR− (DNA Mismatch Repair deficient) strains of most other organisms, MMR−
D. radiodurans only exhibits a 4-fold elevation, raising the possibility that other DNA repair mechanisms compensate for a relatively low-efficiency DNA MMR pathway. As D. radiodurans has plentiful insertion sequence (IS) elements in the genome and the activities of IS elements are rarely directly explored, we also estimated the insertion (transposition) rate of the IS elements to be 2.50 × 10−3 per genome per generation in the wild-type strain; knocking out MMR did not elevate the IS element insertion rate in this organism.},
	number = {9},
	urldate = {2020-03-26},
	journal = {Molecular Biology and Evolution},
	author = {Long, Hongan and Kucukyildirim, Sibel and Sung, Way and Williams, Emily and Lee, Heewook and Ackerman, Matthew and Doak, Thomas G. and Tang, Haixu and Lynch, Michael},
	month = sep,
	year = {2015},
	pmid = {25976352},
	pmcid = {PMC5009958},
	pages = {2383--2392},
	file = {PubMed Central Full Text PDF:files/2576/Long et al. - 2015 - Background Mutational Features of the Radiation-Re.pdf:application/pdf}
}

@article{long_evolutionary_2018,
	title = {Evolutionary determinants of genome-wide nucleotide composition},
	volume = {2},
	copyright = {2017 The Author(s)},
	issn = {2397-334X},
	url = {http://www.nature.com/articles/s41559-017-0425-y},
	doi = {10.1038/s41559-017-0425-y},
	abstract = {Genome-wide nucleotide composition varies greatly among species. Here, the authors show that genomic G + C composition is driven by mutation bias but is also modified by natural selection or biased gene conversion.},
	language = {en},
	number = {2},
	urldate = {2020-03-26},
	journal = {Nature Ecology \& Evolution},
	author = {Long, Hongan and Sung, Way and Kucukyildirim, Sibel and Williams, Emily and Miller, Samuel F. and Guo, Wanfeng and Patterson, Caitlyn and Gregory, Colin and Strauss, Chloe and Stone, Casey and Berne, Cécile and Kysela, David and Shoemaker, William R. and Muscarella, Mario E. and Luo, Haiwei and Lennon, Jay T. and Brun, Yves V. and Lynch, Michael},
	month = feb,
	year = {2018},
	note = {Number: 2
Publisher: Nature Publishing Group},
	pages = {237--240},
	file = {Full Text PDF:files/2578/Long et al. - 2018 - Evolutionary determinants of genome-wide nucleotid.pdf:application/pdf;Snapshot:files/2579/s41559-017-0425-y.html:text/html}
}

@article{baym_inexpensive_2015,
	title = {Inexpensive {Multiplexed} {Library} {Preparation} for {Megabase}-{Sized} {Genomes}},
	volume = {10},
	issn = {1932-6203},
	url = {https://journals.plos.org/plosone/article?id=10.1371/journal.pone.0128036},
	doi = {10.1371/journal.pone.0128036},
	abstract = {Whole-genome sequencing has become an indispensible tool of modern biology. However, the cost of sample preparation relative to the cost of sequencing remains high, especially for small genomes where the former is dominant. Here we present a protocol for rapid and inexpensive preparation of hundreds of multiplexed genomic libraries for Illumina sequencing. By carrying out the Nextera tagmentation reaction in small volumes, replacing costly reagents with cheaper equivalents, and omitting unnecessary steps, we achieve a cost of library preparation of \$8 per sample, approximately 6 times cheaper than the standard Nextera XT protocol. Furthermore, our procedure takes less than 5 hours for 96 samples. Several hundred samples can then be pooled on the same HiSeq lane via custom barcodes. Our method will be useful for re-sequencing of microbial or viral genomes, including those from evolution experiments, genetic screens, and environmental samples, as well as for other sequencing applications including large amplicon, open chromosome, artificial chromosomes, and RNA sequencing.},
	language = {en},
	number = {5},
	urldate = {2020-03-26},
	journal = {PLOS ONE},
	author = {Baym, Michael and Kryazhimskiy, Sergey and Lieberman, Tami D. and Chung, Hattie and Desai, Michael M. and Kishony, Roy},
	month = may,
	year = {2015},
	note = {Publisher: Public Library of Science},
	keywords = {Genome sequencing, Genomic libraries, Sequence assembly tools, DNA libraries, Equipment, Ethanol, Pipettes, Polymerase chain reaction},
	pages = {e0128036},
	file = {Full Text PDF:files/2583/Baym et al. - 2015 - Inexpensive Multiplexed Library Preparation for Me.pdf:application/pdf;Snapshot:files/2586/journal.pone.html:text/html}
}

@article{picelli_tn5_2014,
	title = {Tn5 transposase and tagmentation procedures for massively scaled sequencing projects},
	volume = {24},
	issn = {1549-5469},
	doi = {10.1101/gr.177881.114},
	abstract = {Massively parallel DNA sequencing of thousands of samples in a single machine-run is now possible, but the preparation of the individual sequencing libraries is expensive and time-consuming. Tagmentation-based library construction, using the Tn5 transposase, is efficient for generating sequencing libraries but currently relies on undisclosed reagents, which severely limits development of novel applications and the execution of large-scale projects. Here, we present simple and robust procedures for Tn5 transposase production and optimized reaction conditions for tagmentation-based sequencing library construction. We further show how molecular crowding agents both modulate library lengths and enable efficient tagmentation from subpicogram amounts of cDNA. The comparison of single-cell RNA-sequencing libraries generated using produced and commercial Tn5 demonstrated equal performances in terms of gene detection and library characteristics. Finally, because naked Tn5 can be annealed to any oligonucleotide of choice, for example, molecular barcodes in single-cell assays or methylated oligonucleotides for bisulfite sequencing, custom Tn5 production and tagmentation enable innovation in sequencing-based applications.},
	language = {eng},
	number = {12},
	journal = {Genome Research},
	author = {Picelli, Simone and Björklund, Asa K. and Reinius, Björn and Sagasser, Sven and Winberg, Gösta and Sandberg, Rickard},
	month = dec,
	year = {2014},
	pmid = {25079858},
	pmcid = {PMC4248319},
	keywords = {Gene Library, High-Throughput Nucleotide Sequencing, Saccharomyces cerevisiae, Recombinant Proteins, Gene Expression, DNA, Complementary, Sequence Analysis, RNA, Single-Cell Analysis, Transposases},
	pages = {2033--2040},
	file = {Full Text:files/2587/Picelli et al. - 2014 - Tn5 transposase and tagmentation procedures for ma.pdf:application/pdf}
}

@article{baym_inexpensive_2015-1,
	title = {Inexpensive {Multiplexed} {Library} {Preparation} for {Megabase}-{Sized} {Genomes}},
	volume = {10},
	issn = {1932-6203},
	url = {https://journals.plos.org/plosone/article?id=10.1371/journal.pone.0128036},
	doi = {10.1371/journal.pone.0128036},
	abstract = {Whole-genome sequencing has become an indispensible tool of modern biology. However, the cost of sample preparation relative to the cost of sequencing remains high, especially for small genomes where the former is dominant. Here we present a protocol for rapid and inexpensive preparation of hundreds of multiplexed genomic libraries for Illumina sequencing. By carrying out the Nextera tagmentation reaction in small volumes, replacing costly reagents with cheaper equivalents, and omitting unnecessary steps, we achieve a cost of library preparation of \$8 per sample, approximately 6 times cheaper than the standard Nextera XT protocol. Furthermore, our procedure takes less than 5 hours for 96 samples. Several hundred samples can then be pooled on the same HiSeq lane via custom barcodes. Our method will be useful for re-sequencing of microbial or viral genomes, including those from evolution experiments, genetic screens, and environmental samples, as well as for other sequencing applications including large amplicon, open chromosome, artificial chromosomes, and RNA sequencing.},
	language = {en},
	number = {5},
	urldate = {2020-03-26},
	journal = {PLOS ONE},
	author = {Baym, Michael and Kryazhimskiy, Sergey and Lieberman, Tami D. and Chung, Hattie and Desai, Michael M. and Kishony, Roy},
	month = may,
	year = {2015},
	note = {Publisher: Public Library of Science},
	keywords = {Genome sequencing, Genomic libraries, Sequence assembly tools, DNA libraries, Equipment, Ethanol, Pipettes, Polymerase chain reaction},
	pages = {e0128036},
	file = {Full Text PDF:files/2589/Baym et al. - 2015 - Inexpensive Multiplexed Library Preparation for Me.pdf:application/pdf;Snapshot:files/2590/journal.pone.html:text/html}
}

@article{vasi_ecological_1999-1,
	title = {Ecological strategies and fitness tradeoffs {inEscherichia} coli mutants adapted to prolonged starvation},
	volume = {78},
	issn = {0022-1333},
	url = {https://doi.org/10.1007/BF02994702},
	doi = {10.1007/BF02994702},
	abstract = {Many bacteria in nature are nutritionally deprived, and there has been heightened interest during the past decade in the properties of these bacteria. We subjected five populations ofEscherichia coli to prolonged starvation in a minimal salts medium, during which time the density of viable cells declined by several orders of magnitude. From each one, we isolated a surviving clone that showed some heritable difference in colony morphology. We then characterized these mutants in two ecologically relevant respects. First, we determined the nature of their selective advantage, if any, during prolonged starvation. (i) Three of the five mutants had significantly lower net death rate when progenitor and mutant clones were starved separately. (ii) Three mutants showed a significant reduction in death rate in mixed culture that was frequency dependent and manifest when the mutant clone was initially rare. This pattern suggests that these mutants fed on some byproduct of progenitor cells (living or dead). (iii) Two mutants caused the death rate of their progenitors to increase significantly relative to the rate measured in the absence of the mutant. This pattern suggests that these mutants had become allelopathic to their progenitors. Thus, three distinct ecological adaptations to prolonged starvation are evident. No advantage was detected for one mutant, whereas two mutants exhibited multiple advantages. Second, we asked whether the starvation-selected mutants were as fit in growth-supporting conditions as their progenitors. All five mutants were inferior to their progenitor during competition in fresh medium. Evidently, there is an evolutionary tradeoff between performance under growth and starvation conditions.},
	language = {en},
	number = {1},
	urldate = {2020-03-26},
	journal = {Journal of Genetics},
	author = {Vasi, Farida K. and Lenski, Richard E.},
	month = apr,
	year = {1999},
	pages = {43--49},
	file = {Springer Full Text PDF:files/2592/Vasi and Lenski - 1999 - Ecological strategies and fitness tradeoffs inEsch.pdf:application/pdf}
}

@article{rozen_death_2009,
	title = {Death and cannibalism in a seasonal environment facilitate bacterial coexistence},
	volume = {12},
	issn = {1461023X, 14610248},
	url = {http://doi.wiley.com/10.1111/j.1461-0248.2008.01257.x},
	doi = {10.1111/j.1461-0248.2008.01257.x},
	abstract = {Bacterial populations can evolve and adapt to become diverse niche specialists, even in seemingly homogeneous environments. One source of this diversity arises from newly ÔconstructedÕ niches that result from the activities of the bacteria themselves. Ecotypes specialized to exploit these distinct niches can subsequently coexist via frequencydependent interactions. Here, we describe a novel form of niche construction that is based upon differential death and cannibalism, and which evolved during 20 000 generations of experimental evolution in Escherichia coli in a seasonal environment with alternating growth and starvation. In one of 12 populations, two monophyletic ecotypes, S and L, evolved that stably coexist with one another. When grown and then starved in monoculture, the death rate of S exceeds that of L, whereas the reverse is observed in mixed cultures. As shown by experiments and numerical simulations, the competitive advantage of S cells is increased by extending the period of starvation, and this advantage results from their cannibalization of the debris of lysed L cells, which allows the S cells to increase both their growth rate and total cell density. At the molecular level, the polymorphism is associated with divergence in the activity of the alternative sigma factor RpoS, with S cells displaying no detectable activity, while L cells show increased activity relative to the ancestral genotype. Our results extend the repertoire of known crossfeeding mechanisms in microbes to include cannibalism during starvation, and confirm the central roles for niche construction and seasonality in the maintenance of microbial polymorphisms.},
	language = {en},
	number = {1},
	urldate = {2020-03-27},
	journal = {Ecology Letters},
	author = {Rozen, Daniel E. and Philippe, Nadège and Arjan de Visser, J. and Lenski, Richard E. and Schneider, Dominique},
	month = jan,
	year = {2009},
	pages = {34--44},
	file = {Rozen et al. - 2009 - Death and cannibalism in a seasonal environment fa.pdf:files/2764/Rozen et al. - 2009 - Death and cannibalism in a seasonal environment fa.pdf:application/pdf}
}

@article{saether_concept_2015,
	title = {The concept of fitness in fluctuating environments},
	volume = {30},
	issn = {01695347},
	url = {https://linkinghub.elsevier.com/retrieve/pii/S016953471500066X},
	doi = {10.1016/j.tree.2015.03.007},
	language = {en},
	number = {5},
	urldate = {2020-03-27},
	journal = {Trends in Ecology \& Evolution},
	author = {Sæther, Bernt-Erik and Engen, Steinar},
	month = may,
	year = {2015},
	pages = {273--281},
	file = {Sæther and Engen - 2015 - The concept of fitness in fluctuating environments.pdf:files/2768/Sæther and Engen - 2015 - The concept of fitness in fluctuating environments.pdf:application/pdf}
}

@article{van_gestel_microbial_2019,
	title = {Microbial life cycles link global modularity in regulation to mosaic evolution},
	volume = {3},
	copyright = {2019 The Author(s), under exclusive licence to Springer Nature Limited},
	issn = {2397-334X},
	url = {http://www.nature.com/articles/s41559-019-0939-6},
	doi = {10.1038/s41559-019-0939-6},
	abstract = {Expression profiles and genomes of Bacilli species show modular organization of the life cycle and mosaic evolution of life cycle changes. Experimental evolution shows parallel losses of the sporulation life stage under conditions that promote colony growth.},
	language = {en},
	number = {8},
	urldate = {2020-03-29},
	journal = {Nature Ecology \& Evolution},
	author = {van Gestel, Jordi and Ackermann, Martin and Wagner, Andreas},
	month = aug,
	year = {2019},
	note = {Number: 8
Publisher: Nature Publishing Group},
	pages = {1184--1196},
	file = {Full Text PDF:files/2880/van Gestel et al. - 2019 - Microbial life cycles link global modularity in re.pdf:application/pdf;Snapshot:files/2881/s41559-019-0939-6.html:text/html}
}

@article{blath_separation_2019,
	title = {Separation of time-scales for the seed bank diffusion and its jump-diffusion limit},
	url = {http://arxiv.org/abs/1903.11795},
	abstract = {We investigate the scaling limit of the seed bank diffusion when reproduction and migration (to and from the seed bank) happen on different time-scales. More precisely, we consider the case when migration is `slow' and reproduction is `standard' (in the original time-scale) and then switch to a new, accelerated time-scale, where migration is `standard' and reproduction is `fast'. This is motivated by models for bacterial dormancy, where periods of quiescence can be orders of magnitude larger than reproductive times, and where it is expected to find non-trivial degenerate genealogies on the evolutionary time-scale. However, the above scaling regime is not only interesting from a biological perspective, but also from a mathematical point of view, since it provides a prototypical example where the expected scaling limit of a continuous diffusion should (and will be) a jump-diffusion. For this situation, standard convergence results often seem to fail in multiple ways. For example, since the set of continuous paths from a closed subset of the c{\textbackslash}`adl{\textbackslash}`ag paths in each of the classical Skorohod topologies \$J\_1, J\_2, M\_1\$ and \$M\_2\$, none of them can be employed for tightness on path-space. Further, a na{\textbackslash}"ive direct rescaling of the Markov generator corresponding to the continuous diffusion immediately leads to a blow-up of the diffusion coefficient. Still, one can identify a well-defined limit via duality in a surprisingly non-technical way. Indeed, we show that a certain duality relation is in some sense stable under passage to the limit and allows an identification of the limit, avoiding all technicalities related to the blow-up in the classical generator. The result then boils down to a convergence criterion for time-continuous Markov chains in a separation of time-scales regime, which is of independent interest.},
	urldate = {2020-03-29},
	journal = {arXiv:1903.11795 [math]},
	author = {Blath, Jochen and Buzzoni, Eugenio and Casanova, Adrián González and Wilke-Berenguer, Maite},
	month = mar,
	year = {2019},
	note = {arXiv: 1903.11795},
	keywords = {Mathematics - Probability},
	annote = {Comment: 22 pages, 4 figures. Version 1 of arXiv:1710.08164 was divided in two. This is part two which has been significaly extended},
	file = {arXiv Fulltext PDF:files/2884/Blath et al. - 2019 - Separation of time-scales for the seed bank diffus.pdf:application/pdf;arXiv.org Snapshot:files/2885/1903.html:text/html}
}

@article{maughan_population_2006,
	title = {The {Population} {Genetics} of {Phenotypic} {Deterioration} in {Experimental} {Populations} of {Bacillus} {Subtilis}},
	volume = {60},
	issn = {1558-5646},
	url = {https://onlinelibrary.wiley.com/doi/abs/10.1111/j.0014-3820.2006.tb01148.x},
	doi = {10.1111/j.0014-3820.2006.tb01148.x},
	abstract = {Although many examples of trait loss exist in nature, the underlying population genetic mechanism responsible for the loss is usually unknown. Selective or neutral processes can result in the deterioration of a trait, and often one of these is inferred based on indirect evidence. Furthermore, selective pressures that are unique to particular environments and the effect these might have on the population genetic cause of trait loss are not well understood. Here we describe an experimental evolution system where two different environments were used for addressing the population genetic cause of trait loss throughout evolutionary time. We found that growth in minimal medium (i.e., prototrophy) was lost in all populations regardless of the experimental environment and that the pattern of trait loss in one environment was due to selection, whereas in the other environment the cause remains inconclusive.},
	language = {en},
	number = {4},
	urldate = {2020-03-29},
	journal = {Evolution},
	author = {Maughan, Heather and Callicotte, Victoria and Hancock, Adam and Birky, C. William and Nicholson, Wayne L. and Masel, Joanna},
	year = {2006},
	note = {\_eprint: https://onlinelibrary.wiley.com/doi/pdf/10.1111/j.0014-3820.2006.tb01148.x},
	keywords = {experimental evolution, Bacillus subtilis, mutation accumulation, prototrophy, regressive evolution, selection.},
	pages = {686--695},
	file = {Full Text PDF:files/2892/Maughan et al. - 2006 - The Population Genetics of Phenotypic Deterioratio.pdf:application/pdf;Snapshot:files/2889/j.0014-3820.2006.tb01148.html:text/html}
}

@article{maughan_roles_2007,
	title = {The {Roles} of {Mutation} {Accumulation} and {Selection} in {Loss} of {Sporulation} in {Experimental} {Populations} of {Bacillus} subtilis},
	volume = {177},
	issn = {0016-6731},
	url = {https://www.ncbi.nlm.nih.gov/pmc/articles/PMC2034656/},
	doi = {10.1534/genetics.107.075663},
	abstract = {Phenotypic loss is an important evolutionary force in nature but the mechanism(s) responsible for loss remains unclear. We used both simulation and multiple-regression approaches to analyze data on the loss of sporulation, a complex bacterial developmental process, during experimental evolution of Bacillus subtilis. Neutral processes of mutational degradation alone were sufficient to explain loss-of-sporulation ability in four of five populations, while evidence that selection facilitated mutational loss was found for only one population. These results are discussed in the context of the evolution of sporulation in particular and phenotypic loss in general.},
	number = {2},
	urldate = {2020-03-29},
	journal = {Genetics},
	author = {Maughan, Heather and Masel, Joanna and Birky, C. William and Nicholson, Wayne L.},
	month = oct,
	year = {2007},
	pmid = {17720926},
	pmcid = {PMC2034656},
	pages = {937--948},
	file = {PubMed Central Full Text PDF:files/2893/Maughan et al. - 2007 - The Roles of Mutation Accumulation and Selection i.pdf:application/pdf}
}

@article{maughan_transcriptome_2009,
	title = {Transcriptome {Divergence} and the {Loss} of {Plasticity} in {Bacillus} subtilis after 6,000 {Generations} of {Evolution} under {Relaxed} {Selection} for {Sporulation}},
	volume = {191},
	copyright = {American Society for Microbiology},
	issn = {0021-9193, 1098-5530},
	url = {https://jb.asm.org/content/191/1/428},
	doi = {10.1128/JB.01234-08},
	abstract = {We used microarrays to identify the causes of sporulation deficiencies in Bacillus subtilis after 6,000 generations of evolution. We found that sporulation loss did not result from large-scale deletions; therefore, it must have resulted from smaller indels and/or substitutions. Transcription patterns of one strain versus its ancestor showed that sporulation was not initiated and suggested that sporulation loss may be part of an overall decline in plasticity.},
	language = {en},
	number = {1},
	urldate = {2020-03-29},
	journal = {Journal of Bacteriology},
	author = {Maughan, Heather and Birky, C. William and Nicholson, Wayne L.},
	month = jan,
	year = {2009},
	pmid = {18952793},
	note = {Publisher: American Society for Microbiology Journals
Section: POPULATION GENETICS AND EVOLUTION},
	pages = {428--433},
	file = {Full Text PDF:files/2895/Maughan et al. - 2009 - Transcriptome Divergence and the Loss of Plasticit.pdf:application/pdf;Snapshot:files/2896/428.html:text/html}
}

@article{brown_whole-genome_2011,
	title = {Whole-genome sequencing and phenotypic analysis of {Bacillus} subtilis mutants following evolution under conditions of relaxed selection for sporulation},
	volume = {77},
	issn = {1098-5336},
	doi = {10.1128/AEM.05272-11},
	abstract = {Little is known about how genetic variation at the nucleotide level contributes to competitive fitness within species. During a 6,000-generation study of Bacillus subtilis evolved under relaxed selection for sporulation, a new strain, designated WN716, emerged with significantly different colony and cell morphologies; loss of sporulation, competence, acetoin production, and motility; multiple auxotrophies; and increased competitive fitness (H. Maughan and W. L. Nicholson, Appl. Environ. Microbiol. 77:4105-4118, 2011). The genome of WN716 was analyzed by OpGen optical mapping, whole-genome 454 pyrosequencing, and the CLC Genomics Workbench. No large chromosomal rearrangements were found; however, 34 single-nucleotide polymorphisms (SNPs) and +1 frameshifts were identified in WN716 that resulted in amino acid changes in coding sequences of annotated genes, and 11 SNPs were located in intergenic regions. Several classes of genes were affected, including biosynthetic pathways, sporulation, competence, and DNA repair. In several cases, attempts were made to link observed phenotypes of WN716 with the discovered mutations, with various degrees of success. For example, a +1 frameshift was identified at codon 13 of sigW, the product of which (SigW) controls a regulon of genes involved in resistance to bacteriocins and membrane-damaging antibiotics. Consistent with this finding, WN716 exhibited sensitivity to fosfomycin and to a bacteriocin produced by B. subtilis subsp. spizizenii and exhibited downregulation of SigW-dependent genes on a transcriptional microarray, consistent with WN716 carrying a knockout of sigW. The results suggest that propagation of B. subtilis for less than 2,000 generations in a nutrient-rich environment where sporulation is suppressed led to rapid initiation of genomic erosion.},
	language = {eng},
	number = {19},
	journal = {Applied and Environmental Microbiology},
	author = {Brown, Christopher T. and Fishwick, Laura K. and Chokshi, Binna M. and Cuff, Marissa A. and Jackson, Jay M. and Oglesby, Travis and Rioux, Alison T. and Rodriguez, Enrique and Stupp, Gregory S. and Trupp, Austin H. and Woollcombe-Clarke, James S. and Wright, Tracy N. and Zaragoza, William J. and Drew, Jennifer C. and Triplett, Eric W. and Nicholson, Wayne L.},
	month = oct,
	year = {2011},
	pmid = {21821766},
	pmcid = {PMC3187084},
	keywords = {Genotype, Phenotype, Selection, Genetic, Mutation, Genome, Bacterial, Sequence Analysis, DNA, Spores, Bacterial, DNA Mutational Analysis, DNA, Bacterial, Bacillus subtilis, Locomotion, DNA Transformation Competence, Acetoin},
	pages = {6867--6877},
	file = {Full Text:files/2900/Brown et al. - 2011 - Whole-genome sequencing and phenotypic analysis of.pdf:application/pdf}
}

@article{zeigler_experimental_2017,
	title = {Experimental evolution of {Bacillus} subtilis},
	volume = {19},
	issn = {1462-2920},
	doi = {10.1111/1462-2920.13831},
	abstract = {The endospore-forming bacteria have persisted on earth perhaps 3Ga, leveraging the flexibility of their distinctive lifestyle to adapt to a remarkably wide range of environments. This process of adaptation can be investigated through the simple but powerful technique of laboratory evolution. Evolved strains can be analyzed by whole genome sequencing and an array of omics technologies. The intensively studied, genetically tractable endospore-former, Bacillus subtilis, is an ideal subject for laboratory evolution experiments. Here, we describe the use of the B. subtilis model system to study the adaptation of these bacteria to reduced and stringent selection for endospore formation, as well as to novel environmental challenges of low atmospheric pressure, high ultraviolet radiation, and unfavourable growth temperatures. In combination with other approaches, including comparative genomics and environmental field work, laboratory evolution may help elucidate how these bacteria have so successfully adapted to life on earth, and perhaps beyond.},
	language = {eng},
	number = {9},
	journal = {Environmental Microbiology},
	author = {Zeigler, Daniel R. and Nicholson, Wayne L.},
	year = {2017},
	pmid = {28631363},
	keywords = {Biological Evolution, Genome, Bacterial, Genomics, Environment, Adaptation, Physiological, Spores, Bacterial, Bacillus subtilis, Ultraviolet Rays, Hot Temperature, Atmospheric Pressure},
	pages = {3415--3422},
	file = {Full Text:files/2903/Zeigler and Nicholson - 2017 - Experimental evolution of Bacillus subtilis.pdf:application/pdf}
}

@book{milo_cell_2016,
	address = {New York, NY},
	title = {Cell biology by the numbers},
	isbn = {978-0-8153-4537-4},
	publisher = {Garland Science, Taylor \& Francis Group},
	author = {Milo, Ron and Phillips, Rob},
	year = {2016},
	keywords = {Cells, Cell physiology, Cellular Structures, Cytology, Data Interpretation, Statistical, Data processing, ultrastructure},
	annote = {Size and geometry -- Concentrations and absolute numbers -- Energies and forces -- Rates and duration -- Information \& errors -- A quantitative miscellany}
}

@article{england_statistical_2013,
	title = {Statistical physics of self-replication},
	volume = {139},
	issn = {0021-9606},
	url = {https://aip.scitation.org/doi/full/10.1063/1.4818538},
	doi = {10.1063/1.4818538},
	abstract = {Self-replication is a capacity common to every species of living thing, and simple physical intuition dictates that such a process must invariably be fueled by the production of entropy. Here, we undertake to make this intuition rigorous and quantitative by deriving a lower bound for the amount of heat that is produced during a process of self-replication in a system coupled to a thermal bath. We find that the minimum value for the physically allowed rate of heat production is determined by the growth rate, internal entropy, and durability of the replicator, and we discuss the implications of this finding for bacterial cell division, as well as for the pre-biotic emergence of self-replicating nucleic acids.},
	number = {12},
	urldate = {2020-03-29},
	journal = {The Journal of Chemical Physics},
	author = {England, Jeremy L.},
	month = aug,
	year = {2013},
	note = {Publisher: American Institute of Physics},
	pages = {121923},
	file = {Full Text PDF:files/2907/England - 2013 - Statistical physics of self-replication.pdf:application/pdf;Snapshot:files/2908/1.html:text/html}
}

@article{hobbie_microbes_2013,
	title = {Microbes in nature are limited by carbon and energy: the starving-survival lifestyle in soil and consequences for estimating microbial rates},
	volume = {4},
	issn = {1664-302X},
	shorttitle = {Microbes in nature are limited by carbon and energy},
	url = {https://www.ncbi.nlm.nih.gov/pmc/articles/PMC3824246/},
	doi = {10.3389/fmicb.2013.00324},
	abstract = {Understanding microbial transformations in soils is important for predicting future carbon sequestration and nutrient cycling. This review questions some methods of assessing one key microbial process, the uptake of labile organic compounds. First, soil microbes have a starving-survival life style of dormancy, arrested activity, and low activity. Yet they are very abundant and remain poised to completely take up all substrates that become available. As a result, dilution assays with the addition of labeled substrates cannot be used. When labeled substrates are transformed into 14CO2, the first part of the biphasic release follows metabolic rules and is not affected by the environment. As a consequence, when identical amounts of isotopically substrates are added to soils from different climate zones, the same percentage of the substrate is respired and the same half-life of the respired 14CO2 from the labeled substrate is estimated. Second, when soils are sampled by a variety of methods from taking 10 cm diameter cores to millimeter-scale dialysis chambers, amino acids (and other organic compounds) appear to be released by the severing of fine roots and mycorrhizal networks as well as from pressing or centrifuging treatments. As a result of disturbance as well as of natural root release, concentrations of individual amino acids of {\textasciitilde}10 μM are measured. This contrasts with concentrations of a few nanomolar found in aquatic systems and raises questions about possible differences in the bacterial strategy between aquatic and soil ecosystems. The small size of the hyphae (2–10 μm diameter) and of the fine roots (0.2–2 mm diameter), make it very difficult to sample any volume of soil without introducing artifacts. Third, when micromolar amounts of labeled amino acids are added to soil, some of the isotope enters plant roots. This may be an artifact of the high micromolar concentrations applied.},
	urldate = {2020-03-29},
	journal = {Frontiers in Microbiology},
	author = {Hobbie, John E. and Hobbie, Erik A.},
	month = nov,
	year = {2013},
	pmid = {24273534},
	pmcid = {PMC3824246},
	file = {PubMed Central Full Text PDF:files/2911/Hobbie and Hobbie - 2013 - Microbes in nature are limited by carbon and energ.pdf:application/pdf}
}

@article{hoehler_microbial_2013,
	title = {Microbial life under extreme energy limitation},
	volume = {11},
	issn = {1740-1534},
	url = {http://www.nature.com/articles/nrmicro2939},
	doi = {10.1038/nrmicro2939},
	abstract = {The discovery of abundant microbial life in the deep subsurface, where energy fluxes can be orders of magnitude lower than in laboratory cultures, challenges many of our assumptions about the requirements to sustain life. Here, Tori Hoehler and Bo Barker Jørgensen review our understanding of life in these extremely low-energy environments.},
	language = {en},
	number = {2},
	urldate = {2020-03-29},
	journal = {Nature Reviews Microbiology},
	author = {Hoehler, Tori M. and Jørgensen, Bo Barker},
	month = feb,
	year = {2013},
	note = {Number: 2
Publisher: Nature Publishing Group},
	pages = {83--94},
	file = {Full Text PDF:files/2913/Hoehler and Jørgensen - 2013 - Microbial life under extreme energy limitation.pdf:application/pdf;Snapshot:files/2914/nrmicro2939.html:text/html}
}

@article{lever_life_2015,
	title = {Life under extreme energy limitation: a synthesis of laboratory- and field-based investigations},
	volume = {39},
	issn = {0168-6445},
	shorttitle = {Life under extreme energy limitation},
	url = {http://academic.oup.com/femsre/article/39/5/688/531037},
	doi = {10.1093/femsre/fuv020},
	abstract = {This is a synthesis of laboratory- and field-based investigations on microbial life under energy limitation.},
	language = {en},
	number = {5},
	urldate = {2020-03-29},
	journal = {FEMS Microbiology Reviews},
	author = {Lever, Mark A. and Rogers, Karyn L. and Lloyd, Karen G. and Overmann, Jörg and Schink, Bernhard and Thauer, Rudolf K. and Hoehler, Tori M. and Jørgensen, Bo Barker},
	month = sep,
	year = {2015},
	note = {Publisher: Oxford Academic},
	pages = {688--728},
	file = {Full Text PDF:files/2916/Lever et al. - 2015 - Life under extreme energy limitation a synthesis .pdf:application/pdf;Snapshot:files/2917/531037.html:text/html}
}

@article{doebeli_towards_2017,
	title = {Towards a mechanistic foundation of evolutionary theory},
	volume = {6},
	issn = {2050-084X},
	url = {https://doi.org/10.7554/eLife.23804},
	doi = {10.7554/eLife.23804},
	abstract = {Most evolutionary thinking is based on the notion of fitness and related ideas such as fitness landscapes and evolutionary optima. Nevertheless, it is often unclear what fitness actually is, and its meaning often depends on the context. Here we argue that fitness should not be a basal ingredient in verbal or mathematical descriptions of evolution. Instead, we propose that evolutionary birth-death processes, in which individuals give birth and die at ever-changing rates, should be the basis of evolutionary theory, because such processes capture the fundamental events that generate evolutionary dynamics. In evolutionary birth-death processes, fitness is at best a derived quantity, and owing to the potential complexity of such processes, there is no guarantee that there is a simple scalar, such as fitness, that would describe long-term evolutionary outcomes. We discuss how evolutionary birth-death processes can provide useful perspectives on a number of central issues in evolution.},
	urldate = {2020-03-30},
	journal = {eLife},
	author = {Doebeli, Michael and Ispolatov, Yaroslav and Simon, Burt},
	editor = {Shou, Wenying},
	month = feb,
	year = {2017},
	note = {Publisher: eLife Sciences Publications, Ltd},
	keywords = {adaptive dynamics, birth-death process, evolutionary theory, fitness, multi-level selection},
	pages = {e23804},
	file = {Full Text PDF:files/2919/Doebeli et al. - 2017 - Towards a mechanistic foundation of evolutionary t.pdf:application/pdf}
}

@article{behringer_antagonism_2019,
	title = {Antagonism in {Evolutionary} {Opportunities} {Results} in {Non}-{Monotonic} {Evolution} {Across} an {Environmental} {Gradient}},
	copyright = {© 2019, Posted by Cold Spring Harbor Laboratory. This pre-print is available under a Creative Commons License (Attribution-NonCommercial-NoDerivs 4.0 International), CC BY-NC-ND 4.0, as described at http://creativecommons.org/licenses/by-nc-nd/4.0/},
	url = {https://www.biorxiv.org/content/10.1101/865584v1},
	doi = {10.1101/865584},
	abstract = {{\textless}p{\textgreater}Evolutionary outcomes are dictated by both deterministic (e.g., natural selection) and stochastic (e.g., genetic drift or environmental uncertainty) forces$^{\textrm{1–8}}$. The repeated finding of similar phenotypes or genotypes across multiple natural or experimental populations in analogous environments suggest that deterministic forces are strong enough for reinforcing some predictability$^{\textrm{8–12}}$. However, the extent to which the phenotypes discovered in two extreme environments can be interpolated to an intermediate environment remains largely unknown, as increased stochastic forces at intermediate environments cannot be ruled out. Experimental evolution can help uncover the constraints of evolutionary predictability and reveal whether there are non-monotonic patterns of deterministic or stochastic forces across environmental gradients. Here, we perform experimental evolution of \textit{Escherichia coli} under three nutritional transfer periods (TP): every day, every 10 days, and every 100 days, representing different levels of starvation. After 900 days of experimental evolution, intermediately starved cells had evolved a distinct lower growth rate and higher mutation rate, neither of which were found in the other extreme treatments. Because the intermediately starved populations exhibit significantly high molecular parallelism, their distinct phenotypes are likely due to non-monotonic deterministic forces instead of stronger stochastic forces. Our results demonstrate novel complexities associated with evolutionary predictability across environmental gradients.{\textless}/p{\textgreater}},
	language = {en},
	urldate = {2020-03-30},
	journal = {bioRxiv},
	author = {Behringer, Megan G. and Ho, Wei-Chin and Miller, Samuel F. and Meraz, John C. and Boyer, Gwyneth F. and Lynch, Michael},
	month = dec,
	year = {2019},
	note = {Publisher: Cold Spring Harbor Laboratory
Section: New Results},
	pages = {865584},
	file = {Full Text PDF:files/2924/Behringer et al. - 2019 - Antagonism in Evolutionary Opportunities Results i.pdf:application/pdf;Snapshot:files/2925/865584v1.html:text/html}
}

@article{martinez-garcia_gasp_2003,
	title = {GASP phenotype: presence in enterobacteria and independence of sigma S in its acquisition},
	volume = {225},
	issn = {0378-1097},
	shorttitle = {{GASP} phenotype},
	url = {http://academic.oup.com/femsle/article/225/2/201/547207},
	doi = {10.1016/S0378-1097(03)00514-7},
	abstract = {Abstract.  The appearance of growth advantage in stationary phase or GASP was originally detected in Escherichia coli. The presence of this phenotype in other e},
	language = {en},
	number = {2},
	urldate = {2020-03-30},
	journal = {FEMS Microbiology Letters},
	author = {Martínez-García, Esteban and Tormo, Antonio and Navarro-Lloréns, Juana María},
	month = aug,
	year = {2003},
	note = {Publisher: Oxford Academic},
	pages = {201--206},
	file = {Full Text PDF:files/2927/Martínez-García et al. - 2003 - GASP phenotype presence in enterobacteria and ind.pdf:application/pdf;Snapshot:files/2928/547207.html:text/html}
}

@article{bacun-druzina_growth_2007,
	title = {The growth advantage in stationary-phase ({GASP}) phenomenon in mixed cultures of enterobacteria},
	volume = {266},
	issn = {0378-1097},
	url = {http://academic.oup.com/femsle/article/266/1/119/562771},
	doi = {10.1111/j.1574-6968.2006.00515.x},
	abstract = {Abstract.  Growth advantage in stationary phase (GASP) is the term used to describe the ability of mutants with an increased fitness from 10-day-old enterobacte},
	language = {en},
	number = {1},
	urldate = {2020-03-30},
	journal = {FEMS Microbiology Letters},
	author = {Bacun-Druzina, Visnja and Cagalj, Zeljka and Gjuracic, Kresimir},
	month = jan,
	year = {2007},
	note = {Publisher: Oxford Academic},
	pages = {119--127},
	file = {Full Text PDF:files/2930/Bacun-Druzina et al. - 2007 - The growth advantage in stationary-phase (GASP) ph.pdf:application/pdf;Snapshot:files/2931/562771.html:text/html}
}

@article{bruno_listeria_2011,
	title = {Listeria monocytogenes adapts to long-term stationary phase survival without compromising bacterial virulence},
	volume = {323},
	issn = {0378-1097},
	url = {https://academic.oup.com/femsle/article/323/2/171/476293},
	doi = {10.1111/j.1574-6968.2011.02373.x},
	abstract = {Abstract.  Bacteria withstand starvation during long-term stationary phase through the acquisition of mutations that increase bacterial fitness. The evolution o},
	language = {en},
	number = {2},
	urldate = {2020-03-30},
	journal = {FEMS Microbiology Letters},
	author = {Bruno, Joseph C. and Freitag, Nancy E.},
	month = oct,
	year = {2011},
	note = {Publisher: Oxford Academic},
	pages = {171--179},
	file = {Full Text PDF:files/2933/Bruno and Freitag - 2011 - Listeria monocytogenes adapts to long-term station.pdf:application/pdf;Snapshot:files/2934/476293.html:text/html}
}

@article{helmus_growth_2012,
	title = {Growth advantage in stationary-phase ({GASP}) phenotype in long-term survival strains of {Geobacter} sulfurreducens},
	volume = {79},
	issn = {0168-6496},
	url = {https://academic.oup.com/femsec/article/79/1/218/671082},
	doi = {10.1111/j.1574-6941.2011.01211.x},
	abstract = {Abstract.  Geobacter sulfurreducens exists in the subsurface and has been identified in sites contaminated with radioactive metals, consistent with its ability},
	language = {en},
	number = {1},
	urldate = {2020-03-30},
	journal = {FEMS Microbiology Ecology},
	author = {Helmus, Ruth A. and Liermann, Laura J. and Brantley, Susan L. and Tien, Ming},
	month = jan,
	year = {2012},
	note = {Publisher: Oxford Academic},
	pages = {218--228},
	file = {Full Text PDF:files/2936/Helmus et al. - 2012 - Growth advantage in stationary-phase (GASP) phenot.pdf:application/pdf;Snapshot:files/2937/671082.html:text/html}
}

@article{sewell_growth_2011,
	title = {Growth advantage in stationary phase phenomenon in {Gram}-positive bacteria},
	volume = {78},
	issn = {0195-6701, 1532-2939},
	url = {https://www.journalofhospitalinfection.com/article/S0195-6701(11)00007-7/abstract},
	doi = {10.1016/j.jhin.2010.12.010},
	abstract = {The growth advantage in stationary phase (GASP) phenomenon is defined as fluctuations
in viable cell numbers during stationary phase growth; a rapid loss of viability followed
by an increase in viable counts.1 GASP was first reported in Escherichia coli when
cells from a 10-day-old culture were able to out-compete cells from a 1-day-old culture
if introduced as a minority.2 The reason for this population takeover is considered
to be due to a series of genetic changes, which occur upon entry into stationary phase
and to the physiological and structural alterations that occur and induce higher levels
of resistance to a range of environmental stresses.},
	language = {English},
	number = {1},
	urldate = {2020-03-30},
	journal = {Journal of Hospital Infection},
	author = {Sewell, D. and Laird, K. and Phillips, C.},
	month = may,
	year = {2011},
	pmid = {21316120},
	note = {Publisher: Elsevier},
	pages = {73--75},
	file = {Snapshot:files/2939/abstract.html:text/html}
}

@article{finkel_long-term_2006,
	title = {Long-term survival during stationary phase: evolution and the {GASP} phenotype},
	volume = {4},
	issn = {1740-1534},
	shorttitle = {Long-term survival during stationary phase},
	url = {http://www.nature.com/articles/nrmicro1340},
	doi = {10.1038/nrmicro1340},
	abstract = {Although traditional descriptions of the bacterial life cycle include just three phases, two additional phases, death phase and long-term stationary phase (LTSP), appear when batch cultures are incubated for longer periods of time. Here, Steve Finkel discusses the GASP phenotype, which confers a competitive ability to LTSP cells.},
	language = {en},
	number = {2},
	urldate = {2020-03-30},
	journal = {Nature Reviews Microbiology},
	author = {Finkel, Steven E.},
	month = feb,
	year = {2006},
	note = {Number: 2
Publisher: Nature Publishing Group},
	pages = {113--120},
	file = {Full Text PDF:files/2942/Finkel - 2006 - Long-term survival during stationary phase evolut.pdf:application/pdf;Snapshot:files/2943/nrmicro1340.html:text/html}
}

@article{kram_adaptation_2017,
	title = {Adaptation of {Escherichia} coli to {Long}-{Term} {Serial} {Passage} in {Complex} {Medium}: {Evidence} of {Parallel} {Evolution}},
	volume = {2},
	copyright = {Copyright © 2017 Kram et al.. This is an open-access article distributed under the terms of the Creative Commons Attribution 4.0 International license.},
	issn = {2379-5077},
	shorttitle = {Adaptation of {Escherichia} coli to {Long}-{Term} {Serial} {Passage} in {Complex} {Medium}},
	url = {https://msystems.asm.org/content/2/2/e00192-16},
	doi = {10.1128/mSystems.00192-16},
	abstract = {Experimental evolution of bacterial populations in the laboratory has led to identification of several themes, including parallel evolution of populations adapting to carbon starvation, heat stress, and pH stress. However, most of these experiments study growth in defined and/or constant environments. We hypothesized that while there would likely continue to be parallelism in more complex and changing environments, there would also be more variation in what types of mutations would benefit the cells. In order to test our hypothesis, we serially passaged Escherichia coli in a complex medium (Luria-Bertani broth) throughout the five phases of bacterial growth. This passaging scheme allowed cells to experience a wide variety of stresses, including nutrient limitation, oxidative stress, and pH variation, and therefore allowed them to adapt to several conditions. After every {\textasciitilde}30 generations of growth, for a total of {\textasciitilde}300 generations, we compared both the growth phenotypes and genotypes of aged populations to the parent population. After as few as 30 generations, populations exhibit changes in growth phenotype and accumulate potentially adaptive mutations. There were many genes with mutant alleles in different populations, indicating potential parallel evolution. We examined 8 of these alleles by constructing the point mutations in the parental genetic background and competed those cells with the parent population; five of these alleles were found to be adaptive. The variety and swiftness of adaptive mutations arising in the populations indicate that the cells are adapting to a complex set of stresses, while the parallel nature of several of the mutations indicates that this behavior may be generalized to bacterial evolution.
IMPORTANCE With a growing body of work directed toward understanding the mechanisms of evolution using experimental systems, it is crucial to decipher what effects the experimental setup has on the outcome. If the goal of experimental laboratory evolution is to elucidate underlying evolutionary mechanisms and trends, these must be demonstrated in a variety of systems and environments. Here, we perform experimental evolution in a complex medium allowing the cells to transition through all five phases of growth, including death phase and long-term stationary phase. We show that the swiftness of selection and the specific targets of adaptive evolution are different in this system compared to others. We also observe parallel evolution where different mutations in the same genes are under positive natural selection. Together, these data show that while some outcomes of microbial evolution experiments may be generalizable, many outcomes will be environment or system specific.},
	language = {en},
	number = {2},
	urldate = {2020-03-30},
	journal = {mSystems},
	author = {Kram, Karin E. and Geiger, Christopher and Ismail, Wazim Mohammed and Lee, Heewook and Tang, Haixu and Foster, Patricia L. and Finkel, Steven E.},
	month = apr,
	year = {2017},
	pmid = {28289732},
	note = {Publisher: American Society for Microbiology Journals
Section: Research Article},
	file = {Full Text PDF:files/2945/Kram et al. - 2017 - Adaptation of Escherichia coli to Long-Term Serial.pdf:application/pdf;Snapshot:files/2946/e00192-16.html:text/html}
}

@misc{noauthor_genomewide_nodate,
	title = {Genomewide {Mutational} {Diversity} in {Escherichia} coli {Population} {Evolving} in {Prolonged} {Stationary} {Phase}. - {Abstract} - {Europe} {PMC}},
	url = {http://europepmc.org/article/PMC/5444009},
	urldate = {2020-03-30},
	file = {Genomewide Mutational Diversity in Escherichia coli Population Evolving in Prolonged Stationary Phase. - Abstract - Europe PMC:files/2950/5444009.html:text/html}
}

@misc{noauthor_genomewide_nodate-1,
	title = {Genomewide {Mutational} {Diversity} in {Escherichia} coli {Population} {Evolving} in {Prolonged} {Stationary} {Phase}. - {Abstract} - {Europe} {PMC}},
	url = {http://europepmc.org/article/PMC/5444009},
	urldate = {2020-03-30},
	file = {Genomewide Mutational Diversity in Escherichia coli Population Evolving in Prolonged Stationary Phase. - Abstract - Europe PMC:files/2953/5444009.html:text/html}
}

@misc{noauthor_genomewide_nodate-2,
	title = {Genomewide {Mutational} {Diversity} in {Escherichia} coli {Population} {Evolving} in {Prolonged} {Stationary} {Phase}. - {Abstract} - {Europe} {PMC}},
	url = {http://europepmc.org/article/PMC/5444009},
	urldate = {2020-03-30},
	file = {Genomewide Mutational Diversity in Escherichia coli Population Evolving in Prolonged Stationary Phase. - Abstract - Europe PMC:files/2954/5444009.html:text/html}
}

@misc{noauthor_genomewide_nodate-3,
	title = {Genomewide {Mutational} {Diversity} in {Escherichia} coli {Population} {Evolving} in {Prolonged} {Stationary} {Phase}. - {Abstract} - {Europe} {PMC}},
	url = {http://europepmc.org/article/PMC/5444009},
	urldate = {2020-03-30},
	file = {Genomewide Mutational Diversity in Escherichia coli Population Evolving in Prolonged Stationary Phase. - Abstract - Europe PMC:files/2955/5444009.html:text/html}
}

@misc{noauthor_genomewide_nodate-4,
	title = {Genomewide {Mutational} {Diversity} in {Escherichia} coli {Population} {Evolving} in {Prolonged} {Stationary} {Phase}},
	url = {https://www.ncbi.nlm.nih.gov/pmc/articles/PMC5444009/},
	urldate = {2020-03-30},
	file = {Genomewide Mutational Diversity in Escherichia coli Population Evolving in Prolonged Stationary Phase:files/2957/PMC5444009.html:text/html}
}

@article{chib_genomewide_2017,
	title = {Genomewide {Mutational} {Diversity} in {Escherichia} coli {Population} {Evolving} in {Prolonged} {Stationary} {Phase}},
	volume = {2},
	copyright = {Copyright © 2017 Chib et al.. This is an open-access article distributed under the terms of the Creative Commons Attribution 4.0 International license.},
	issn = {2379-5042},
	url = {https://msphere.asm.org/content/2/3/e00059-17},
	doi = {10.1128/mSphere.00059-17},
	abstract = {Prolonged stationary phase is an approximation of natural environments presenting a range of stresses. Survival in prolonged stationary phase requires alternative metabolic pathways for survival. This study describes the repertoire of mutations accumulating in starving Escherichia coli populations in lysogeny broth. A wide range of mutations accumulates over the course of 1 month in stationary phase. Single nucleotide polymorphisms (SNPs) constitute 64\% of all mutations. A majority of these mutations are nonsynonymous and are located at conserved loci. There is an increase in genetic diversity in the evolving populations over time. Computer simulations of evolution in stationary phase suggest that the maximum frequency of mutations observed in our experimental populations cannot be explained by neutral drift. Moreover, there is frequent genetic parallelism across populations, suggesting that these mutations are under positive selection. Finally, functional analysis of mutations suggests that regulatory mutations are frequent targets of selection.
IMPORTANCE Prolonged stationary phase in bacteria, contrary to its name, is highly dynamic, with extreme nutrient limitation as a predominant stress. Stationary-phase cultures adapt by rapidly selecting a mutation(s) that confers a growth advantage in stationary phase (GASP). The phenotypic diversity of starving E. coli populations has been studied in detail; however, only a few mutations that accumulate in prolonged stationary phase have been described. This study documented the spectrum of mutations appearing in Escherichia coli during 28 days of prolonged starvation. The genetic diversity of the population increases over time in stationary phase to an extent that cannot be explained by random, neutral drift. This suggests that prolonged stationary phase offers a great model system to study adaptive evolution by natural selection.},
	language = {en},
	number = {3},
	urldate = {2020-03-30},
	journal = {mSphere},
	author = {Chib, Savita and Ali, Farhan and Seshasayee, Aswin Sai Narain},
	month = jun,
	year = {2017},
	pmid = {28567442},
	note = {Publisher: American Society for Microbiology Journals
Section: Research Article},
	file = {Full Text PDF:files/2959/Chib et al. - 2017 - Genomewide Mutational Diversity in Escherichia col.pdf:application/pdf;Snapshot:files/2960/e00059-17.html:text/html}
}

@article{maharjan_shifting_2017,
	title = {A shifting mutational landscape in 6 nutritional states: {Stress}-induced mutagenesis as a series of distinct stress input–mutation output relationships},
	volume = {15},
	issn = {1545-7885},
	shorttitle = {A shifting mutational landscape in 6 nutritional states},
	url = {https://journals.plos.org/plosbiology/article?id=10.1371/journal.pbio.2001477},
	doi = {10.1371/journal.pbio.2001477},
	abstract = {Environmental stresses increase genetic variation in bacteria, plants, and human cancer cells. The linkage between various environments and mutational outcomes has not been systematically investigated, however. Here, we established the influence of nutritional stresses commonly found in the biosphere (carbon, phosphate, nitrogen, oxygen, or iron limitation) on both the rate and spectrum of mutations in Escherichia coli. We found that each limitation was associated with a remarkably distinct mutational profile. Overall mutation rates were not always elevated, and nitrogen, iron, and oxygen limitation resulted in major spectral changes but no net increase in rate. Our results thus suggest that stress-induced mutagenesis is a diverse series of stress input–mutation output linkages that is distinct in every condition. Environment-specific spectra resulted in the differential emergence of traits needing particular mutations in these settings. Mutations requiring transpositions were highest under iron and oxygen limitation, whereas base-pair substitutions and indels were highest under phosphate limitation. The unexpected diversity of input–output effects explains some important phenomena in the mutational biases of evolving genomes. The prevalence of bacterial insertion sequence transpositions in the mammalian gut or in anaerobically stored cultures is due to environmentally determined mutation availability. Likewise, the much-discussed genomic bias towards transition base substitutions in evolving genomes can now be explained as an environment-specific output. Altogether, our conclusion is that environments influence genetic variation as well as selection.},
	language = {en},
	number = {6},
	urldate = {2020-03-30},
	journal = {PLOS Biology},
	author = {Maharjan, Ram P. and Ferenci, Thomas},
	month = jun,
	year = {2017},
	note = {Publisher: Public Library of Science},
	keywords = {Glucose, Evolutionary genetics, Genome evolution, Deletion mutation, Mutagenesis, Point mutation, Insertion mutation, Substitution mutation},
	pages = {e2001477},
	file = {Full Text PDF:files/2963/Maharjan and Ferenci - 2017 - A shifting mutational landscape in 6 nutritional s.pdf:application/pdf;Snapshot:files/2964/article.html:text/html}
}

@article{mason_cryptic_1987,
	title = {Cryptic growth in {Klebsiella} pneumoniae},
	volume = {25},
	issn = {1432-0614},
	url = {https://doi.org/10.1007/BF00252019},
	doi = {10.1007/BF00252019},
	abstract = {The ability of Klebsiella pneumoniae to grow on its own soluble lysis products is shown in a series of batch growth experiments. Maximum specific growth rate coefficients ranging from 0.69 to 1.46 h-1 were obtained with experimental “cryptic” yield coefficients ranging between 0.42 to 0.52 (mg-cell-C/mg-substrate-C). These kinetic data are used to calibrate a model which demonstrates that depression of theoretical maximum yield coefficients relative to experimentally obtained values can be explained by “cryptic” growth phenomena without the need to resort to the use of physiologically undefined, mathematical constants. Growth of K. pneumoniae on sonicated cells derived from steady-state chemostat cultures was followed in batch culture and observed to occur with no lag phase. Batch growth curves did not indicate either diauxic or polyauxic growth, suggesting simultaneous utilization of the complex organic substrate mixture. These data suggest that “cryptic” growth is probably a real event occurring in growing chemostat cultures under ideal growth conditions and most probably also under starvation conditions.},
	language = {en},
	number = {6},
	urldate = {2020-04-01},
	journal = {Applied Microbiology and Biotechnology},
	author = {Mason, C. Anthony and Hamer, Geoffrey},
	month = mar,
	year = {1987},
	pages = {577--584},
	file = {Springer Full Text PDF:files/2976/Mason and Hamer - 1987 - Cryptic growth in Klebsiella pneumoniae.pdf:application/pdf}
}


@article{hoch_genetic_1971,
	title = {Genetic analysis of pleiotropic negative sporulation mutants in {Bacillus} subtilis},
	volume = {105},
	issn = {0021-9193},
	abstract = {Genetic studies were undertaken on 14 pleiotropic negative sporulation mutants. These mutants (spoA) which are blocked early in the sporulation process were found to map near the terminus of the Bacillus subtilis chromosome in a region enriched in genes involved in spore formation. Two- and three-factor crosses by transduction and transformation led to the conclusion that the pleiotropic spoA mutations formed a linked cluster. The genetic distance across the cluster calculated from transformation data was compatible with the mutant sites defining a single gene. Suppressor studies revealed that either a nonsense or missense mutation in the spoA locus generated a pleiotropic negative phenotype. It was concluded that the locus codes for a protein, and the absence of this protein is responsible for the pleiotropic phenotype.},
	language = {eng},
	number = {3},
	journal = {Journal of Bacteriology},
	author = {Hoch, J. A.},
	month = mar,
	year = {1971},
	pmid = {4994039},
	pmcid = {PMC248515},
	keywords = {Phenotype, Mutation, Bacterial Proteins, Culture Media, Bacillus subtilis, Recombination, Genetic, Spores, Chromosome Mapping, Bacteriophages, Crosses, Genetic, Transduction, Genetic, Genetics, Microbial, Suppression, Genetic, Transformation, Genetic},
	pages = {896--901}
}

@article{dubnau_genetic_1991,
	title = {Genetic competence in {Bacillus} subtilis.},
	volume = {55},
	issn = {0146-0749},
	url = {https://www.ncbi.nlm.nih.gov/pmc/articles/PMC372826/},
	abstract = {Genetic competence may be defined as a physiological state enabling a bacterial culture to bind and take up high-molecular-weight exogenous DNA (transformation). In Bacillus subtilis, competence develops postexponentially and only in certain media. In addition, only a minority of the cells in a competent culture become competent, and these are physiologically distinct. Thus, competence is subject to three regulatory modalities: growth stage specific, nutritionally responsive, and cell type specific. This review summarizes the present state of knowledge concerning competence in B. subtilis. The study of genes required for transformability has permitted their classification into two broad categories. Late competence genes are expressed under competence control and specify products required for the binding, uptake, and processing of transforming DNA. Regulatory genes specify products that are needed for the expression of the late genes. Several of the late competence gene products have been shown to be membrane localized, and others are predicted to be membrane associated on the basis of amino acid sequence data. Several of these predicted protein sequences show a striking resemblance to gene products that are involved in the export and/or assembly of extracellular proteins and structures in gram-negative organisms. This observation is consistent with the idea that the late products are directly involved in transport of DNA and is equally consistent with the notion that they play a morphogenetic role in the assembly of a transport apparatus. The competence regulatory apparatus constitutes an elaborate signal transduction system that senses and interprets environmental information and passes this information to the competence-specific transcriptional machinery. Many of the regulatory gene products have been identified and partially characterized, and their interactions have been studied genetically and in some cases biochemically as well. These include several histidine kinase and response regulator members of the bacterial two-component signal transduction machinery, as well as a number of known transcriptionally active proteins. Results of genetic studies are consistent with the notion that the regulatory proteins interact in a hierarchical way to make up a regulatory pathway, and it is possible to propose a provisional scheme for the organization of this pathway. It is remarkable that almost all of the regulatory gene products appear to play roles in the control of various forms of postexponential expression in addition to competence, e.g., sporulation, degradative-enzyme production, motility, and antibiotic production. This has led to the notion of a signal transduction network which transduces environmental information to determine the levels and timing of expression of the ultimate products characteristic of each of these systems.},
	number = {3},
	urldate = {2020-04-17},
	journal = {Microbiological Reviews},
	author = {Dubnau, D},
	month = sep,
	year = {1991},
	pmid = {1943994},
	pmcid = {PMC372826},
	pages = {395--424},
	file = {PubMed Central Full Text PDF:files/2993/Dubnau - 1991 - Genetic competence in Bacillus subtilis..pdf:application/pdf}
}

@article{mirouze_spo0ap_2012,
	title = {{Spo0A}∼{P} {Imposes} a {Temporal} {Gate} for the {Bimodal} {Expression} of {Competence} in {Bacillus} subtilis},
	volume = {8},
	issn = {1553-7404},
	url = {https://journals.plos.org/plosgenetics/article?id=10.1371/journal.pgen.1002586},
	doi = {10.1371/journal.pgen.1002586},
	abstract = {ComK transcriptionally controls competence for the uptake of transforming DNA in Bacillus subtilis. Only 10\%–20\% of the cells in a clonal population are randomly selected for competence. Because ComK activates its own promoter, cells exceeding a threshold amount of ComK trigger a positive feedback loop, transitioning to the competence ON state. The transition rate increases to a maximum during the approach to stationary phase and then decreases, with most cells remaining OFF. The average basal rate of comK transcription increases transiently, defining a window of opportunity for transitions and accounting for the heterogeneity of competent populations. We show that as the concentration of the response regulator Spo0A∼P increases during the entry to stationary phase it first induces comK promoter activity and then represses it by direct binding. Spo0A∼P activates by antagonizing the repressor, Rok. This amplifies an inherent increase in basal level comK promoter activity that takes place during the approach to stationary phase and is a general feature of core promoters, serving to couple the probability of competence transitions to growth rate. Competence transitions are thus regulated by growth rate and temporally controlled by the complex mechanisms that govern the formation of Spo0A∼P. On the level of individual cells, the fate-determining noise for competence is intrinsic to the comK promoter. This overall mechanism has been stochastically simulated and shown to be plausible. Thus, a deterministic mechanism modulates an inherently stochastic process.},
	language = {en},
	number = {3},
	urldate = {2020-04-17},
	journal = {PLOS Genetics},
	author = {Mirouze, Nicolas and Desai, Yaanik and Raj, Arjun and Dubnau, David},
	month = mar,
	year = {2012},
	note = {Publisher: Public Library of Science},
	keywords = {Plasmid construction, Gene expression, Bacillus subtilis, Polymerase chain reaction, Fluorescence competition, Phosphorylation, Sequence motif analysis, Yellow fluorescent protein},
	pages = {e1002586},
	file = {Full Text PDF:files/2995/Mirouze et al. - 2012 - Spo0A∼P Imposes a Temporal Gate for the Bimodal Ex.pdf:application/pdf;Snapshot:files/2996/article.html:text/html}
}

@article{sung_asymmetric_2015,
	title = {Asymmetric {Context}-{Dependent} {Mutation} {Patterns} {Revealed} through {Mutation}–{Accumulation} {Experiments}},
	volume = {32},
	issn = {0737-4038},
	url = {https://www.ncbi.nlm.nih.gov/pmc/articles/PMC4476155/},
	doi = {10.1093/molbev/msv055},
	abstract = {Despite the general assumption that site-specific mutation rates are independent of the local sequence context, a growing body of evidence suggests otherwise. To further examine context-dependent patterns of mutation, we amassed 5,645 spontaneous mutations in wild- type (WT) and mismatch-repair deficient (MMR–) mutation–accumulation (MA) lines of the gram-positive model organism Bacillus subtilis. We then analyzed{\textgreater}7,500 spontaneous base-substitution mutations across B. subtilis, Escherichia coli, and Mesoplasma florum WT and MMR– MA lines, finding a context-dependent mutation pattern that is asymmetric around the origin of replication. Different neighboring nucleotides can alter site-specific mutation rates by as much as 75-fold, with sites neighboring G:C base pairs or dimers involving alternating pyrimidine–purine and purine–pyrimidine nucleotides having significantly elevated mutation rates. The influence of context-dependent mutation on genome architecture is strongest in M. florum, consistent with the reduced efficiency of selection in organisms with low effective population size. If not properly accounted for, the disparities arising from patterns of context-dependent mutation can significantly influence interpretations of positive and purifying selection.},
	number = {7},
	urldate = {2020-04-17},
	journal = {Molecular Biology and Evolution},
	author = {Sung, Way and Ackerman, Matthew S. and Gout, Jean-François and Miller, Samuel F. and Williams, Emily and Foster, Patricia L. and Lynch, Michael},
	month = jul,
	year = {2015},
	pmid = {25750180},
	pmcid = {PMC4476155},
	pages = {1672--1683},
	file = {PubMed Central Full Text PDF:files/2999/Sung et al. - 2015 - Asymmetric Context-Dependent Mutation Patterns Rev.pdf:application/pdf}
}

@article{jc_natural_2014,
	title = {Natural competence and the evolution of {DNA} uptake specificity.},
	volume = {196},
	issn = {0021-9193, 1098-5530},
	url = {http://europepmc.org/article/PMC/3993363},
	doi = {10.1128/JB.01293-13},
	abstract = {Europe PMC is an archive of life sciences journal literature., Natural competence and the evolution of DNA uptake specificity.},
	language = {English},
	number = {8},
	urldate = {2020-04-17},
	journal = {Journal of Bacteriology},
	author = {Jc, Mell and Rj, Redfield},
	month = jan,
	year = {2014},
	pmid = {24488316},
	pages = {1471--1483},
	file = {Full Text PDF:files/3001/Jc and Rj - 2014 - Natural competence and the evolution of DNA uptake.pdf:application/pdf;Snapshot:files/3002/3993363.html:text/html}
}

@article{mcdonald_sex_2016,
	title = {Sex {Speeds} {Adaptation} by {Altering} the {Dynamics} of {Molecular} {Evolution}},
	volume = {531},
	issn = {0028-0836},
	url = {https://www.ncbi.nlm.nih.gov/pmc/articles/PMC4855304/},
	doi = {10.1038/nature17143},
	abstract = {Sex and recombination are pervasive throughout nature despite their substantial costs. Understanding the evolutionary forces that maintain these phenomena is a central challenge in biology,. One longstanding hypothesis argues that sex is beneficial because recombination speeds adaptation. Theory has proposed a number of distinct population genetic mechanisms that could underlie this advantage. For example, sex can promote the fixation of beneficial mutations either by alleviating interference competition (the Fisher-Muller effect), or by separating them from deleterious load (the ruby in the rubbish effect),. Previous experiments confirm that sex can increase the rate of adaptation–, but these studies did not observe the evolutionary dynamics that drive this effect at the genomic level. Here, we present the first comparison between the sequence-level dynamics of adaptation in experimental sexual and asexual populations, which allows us to identify the specific mechanisms by which sex speeds adaptation. We find that sex alters the molecular signatures of evolution by changing the spectrum of mutations that fix, and confirm theoretical predictions that it does so by alleviating clonal interference. We also show that substantially deleterious mutations hitchhike to fixation in adapting asexual populations. In contrast, recombination prevents such mutations from fixing. Our results demonstrate that sex both speeds adaptation and alters its molecular signature by allowing natural selection to more efficiently sort beneficial from deleterious mutations.},
	number = {7593},
	urldate = {2020-04-17},
	journal = {Nature},
	author = {McDonald, Michael J. and Rice, Daniel P. and Desai, Michael M.},
	month = mar,
	year = {2016},
	pmid = {26909573},
	pmcid = {PMC4855304},
	pages = {233--236},
	file = {PubMed Central Full Text PDF:files/3006/McDonald et al. - 2016 - Sex Speeds Adaptation by Altering the Dynamics of .pdf:application/pdf}
}

@article{gray_extreme_2019,
	title = {Extreme slow growth as alternative strategy to survive deep starvation in bacteria},
	volume = {10},
	copyright = {2019 The Author(s)},
	issn = {2041-1723},
	url = {http://www.nature.com/articles/s41467-019-08719-8},
	doi = {10.1038/s41467-019-08719-8},
	abstract = {Bacteria can become dormant or form spores when they are starved for nutrients. Here, we find that non-sporulating Bacillus subtilis cells can survive deep starvation conditions for many months. During this period, cells adopt an almost coccoid shape and become tolerant to antibiotics. Unexpectedly, these cells appear to be metabolically active and show a transcriptome profile very different from that of stationary phase cells. We show that these starved cells are not dormant but are growing and dividing, albeit with a doubling time close to 4 days. Very low nutrient levels, comparable to 10,000-fold diluted lysogeny broth (LB), are sufficient to sustain this growth. This extreme slow growth, which we propose to call ‘oligotrophic growth state’, provides an alternative strategy for B. subtilis to endure nutrient depletion and environmental stresses. Further work is warranted to test whether this state can be found in other bacterial species to survive deep starvation conditions.},
	language = {en},
	number = {1},
	urldate = {2020-07-14},
	journal = {Nature Communications},
	author = {Gray, Declan A. and Dugar, Gaurav and Gamba, Pamela and Strahl, Henrik and Jonker, Martijs J. and Hamoen, Leendert W.},
	month = feb,
	year = {2019},
	note = {Number: 1
Publisher: Nature Publishing Group},
	pages = {890},
	file = {Full Text PDF:files/3784/Gray et al. - 2019 - Extreme slow growth as alternative strategy to sur.pdf:application/pdf;Snapshot:files/3785/s41467-019-08719-8.html:text/html}
}

@article{finkel_evolution_1999-1,
	title = {Evolution of microbial diversity during prolonged starvation},
	volume = {96},
	copyright = {Copyright © 1999, The National Academy of Sciences},
	issn = {0027-8424, 1091-6490},
	url = {http://www.pnas.org/content/96/7/4023},
	doi = {10.1073/pnas.96.7.4023},
	abstract = {Models of evolutionary processes postulate that new alleles appear in populations through random spontaneous mutation. Alleles that confer a competitive advantage in particular environments are selected and populations can be taken over by individuals expressing these advantageous mutations. We have studied the evolutionary process by using Escherichia coli cultures incubated for prolonged periods of time in stationary phase. The populations of surviving cells were shown to be highly dynamic, even after many months of incubation. Evolution proceeded along different paths even when the initial conditions were identical. As cultures aged, the takeovers by fitter mutants were incomplete, resulting in the coexistence of multiple mutant forms and increased microbial diversity. Thus, the study of bacterial populations in stationary phase provides a model system for understanding the evolution of diversity in natural populations.},
	language = {en},
	number = {7},
	urldate = {2020-07-14},
	journal = {Proceedings of the National Academy of Sciences},
	author = {Finkel, Steven E. and Kolter, Roberto},
	month = mar,
	year = {1999},
	pmid = {10097156},
	note = {Publisher: National Academy of Sciences
Section: Biological Sciences},
	pages = {4023--4027},
	file = {Full Text PDF:files/3789/Finkel and Kolter - 1999 - Evolution of microbial diversity during prolonged .pdf:application/pdf;Snapshot:files/3790/4023.html:text/html}
}

@article{koch_microbial_1997,
	title = {Microbial physiology and ecology of slow growth.},
	volume = {61},
	issn = {1092-2172},
	url = {https://www.ncbi.nlm.nih.gov/pmc/articles/PMC232613/},
	abstract = {The uptake capabilities of the cell have evolved to permit growth at very low external nutrient concentrations. How are these capabilities controlled when the substrate concentrations are not extremely low and the uptake systems could import substrate much more rapidly than the metabolic capabilities of the cell might be able to handle? To answer this question, earlier theories for the kinetics of uptake through the cell envelope and steady-state systems of metabolic enzymes are discussed and a computer simulation is presented. The problems to the cell of fluctuating levels of nutrient and too much substrate during continuous culture are discussed. Too much substrate can lead to oligotrophy, substrate-accelerated death, entry into the viable but not culturable state, and lactose killing. The relationship between uptake and growth is considered. Finally, too little substrate may lead to catastrophic attempts at mounting molecular syntheses that cannot be completed.},
	number = {3},
	urldate = {2020-07-14},
	journal = {Microbiology and Molecular Biology Reviews},
	author = {Koch, A L},
	month = sep,
	year = {1997},
	pmid = {9293184},
	pmcid = {PMC232613},
	pages = {305--318},
	file = {PubMed Central Full Text PDF:files/3794/Koch - 1997 - Microbial physiology and ecology of slow growth..pdf:application/pdf}
}

@article{lever_life_2015-1,
	title = {Life under extreme energy limitation: a synthesis of laboratory- and field-based investigations},
	volume = {39},
	issn = {1574-6976},
	shorttitle = {Life under extreme energy limitation},
	doi = {10.1093/femsre/fuv020},
	abstract = {The ability of microorganisms to withstand long periods with extremely low energy input has gained increasing scientific attention in recent years. Starvation experiments in the laboratory have shown that a phylogenetically wide range of microorganisms evolve fitness-enhancing genetic traits within weeks of incubation under low-energy stress. Studies on natural environments that are cut off from new energy supplies over geologic time scales, such as deeply buried sediments, suggest that similar adaptations might mediate survival under energy limitation in the environment. Yet, the extent to which laboratory-based evidence of starvation survival in pure or mixed cultures can be extrapolated to sustained microbial ecosystems in nature remains unclear. In this review, we discuss past investigations on microbial energy requirements and adaptations to energy limitation, identify gaps in our current knowledge, and outline possible future foci of research on life under extreme energy limitation.},
	language = {eng},
	number = {5},
	journal = {FEMS microbiology reviews},
	author = {Lever, Mark A. and Rogers, Karyn L. and Lloyd, Karen G. and Overmann, Jörg and Schink, Bernhard and Thauer, Rudolf K. and Hoehler, Tori M. and Jørgensen, Bo Barker},
	month = sep,
	year = {2015},
	pmid = {25994609},
	keywords = {Bacterial Physiological Phenomena, Ecosystem, Adaptation, Physiological, Energy Metabolism, adaptation, energy limitation, laboratory, microbial life, Research, starvation, subseafloor},
	pages = {688--728},
	file = {Full Text:files/3797/Lever et al. - 2015 - Life under extreme energy limitation a synthesis .pdf:application/pdf}
}


@article{ferenci_irregularities_2019,
	title = {Irregularities in genetic variation and mutation rates with environmental stresses},
	volume = {21},
	copyright = {© 2019 Society for Applied Microbiology and John Wiley \& Sons Ltd.},
	issn = {1462-2920},
	url = {https://sfamjournals.onlinelibrary.wiley.com/doi/abs/10.1111/1462-2920.14822},
	doi = {10.1111/1462-2920.14822},
	abstract = {The appearance of new mutations is determined by the equilibrium between DNA error formation and repair. In bacteria like Escherichia coli, stresses are thought shift this balance towards increased mutagenesis. Recent findings, however, suggest a very uneven relationship between stress and mutations. Only a subset of stressful environments increase the net rate of mutation and different forms of nutritional stress (such as oxygen, carbon or phosphorus limitations) result in markedly different mutation rates after similar reductions in growth rate. Moreover, different stresses result in altered mutational spectra, with some increasing transposition and others increasing indel formation. Single-base substitution rates are lower with some stresses than in unstressed bacteria. Indeed, changes to the mix of mutations with stress are more widespread than a marked increase in net mutation rate. Much remains to be learned on how environments have unique mutational signatures and why some stresses are more mutagenic than others. Even beyond stress-induced genetic variation, the fundamental unresolved question in the stress–mutation relationship is the adaptive value of different types of mutations and mutation rates; is transposition, for example, more advantageous under anaerobic conditions? It remains to be investigated whether stress-specific genetic variation impacts on evolvability differentially in distinct environments.},
	language = {en},
	number = {11},
	urldate = {2020-07-14},
	journal = {Environmental Microbiology},
	author = {Ferenci, Thomas},
	year = {2019},
	pages = {3979--3988},
	file = {Full Text PDF:files/3806/Ferenci - 2019 - Irregularities in genetic variation and mutation r.pdf:application/pdf;Snapshot:files/3805/1462-2920.html:text/html}
}

@article{matic_mutation_2019,
	title = {Mutation {Rate} {Heterogeneity} {Increases} {Odds} of {Survival} in {Unpredictable} {Environments}},
	volume = {75},
	issn = {1097-2765},
	url = {https://www.cell.com/molecular-cell/abstract/S1097-2765(19)30486-1},
	doi = {10.1016/j.molcel.2019.06.029},
	language = {English},
	number = {3},
	urldate = {2020-07-14},
	journal = {Molecular Cell},
	author = {Matic, Ivan},
	month = aug,
	year = {2019},
	pmid = {31398322},
	note = {Publisher: Elsevier},
	keywords = {adaptation, antibiotics, cancer, DNA repair, microbial population, mutation rates, replication fidelity, stress},
	pages = {421--425},
	file = {Snapshot:files/3808/S1097-2765(19)30486-1.html:text/html}
}

@article{liu_yeast_2019,
	title = {Yeast {Spontaneous} {Mutation} {Rate} and {Spectrum} {Vary} with {Environment}},
	volume = {29},
	issn = {1879-0445},
	doi = {10.1016/j.cub.2019.03.054},
	abstract = {Mutation is the ultimate genetic source of evolution and biodiversity, but to what extent the environment impacts mutation rate and spectrum is poorly understood. Past studies discovered mutagenesis induced by antibiotic treatment or starvation, but its relevance and importance to long-term evolution is unclear because these severe stressors typically halt cell growth and/or cause substantial cell deaths. Here, we quantify the mutation rate and spectrum in Saccharomyces cerevisiae by whole-genome sequencing following mutation accumulation in each of seven environments with relatively rapid cell growths and minimal cell deaths. We find the point mutation rate per generation to differ by 3.6-fold among the seven environments, generally increasing in environments with slower cell growths. This trend renders the mutation rate per year more constant than that per generation across environments, which has implications for neutral evolution and the molecular clock. Additionally, we find substantial among-environment variations in mutation spectrum, such as the transition to transversion ratio and AT mutational bias. Other main mutation types, including small insertion or deletion, segmental duplication or deletion, and chromosome gain or loss also tend to occur more frequently in environments where yeast grows more slowly. In contrast to these findings from the nuclear genome, the yeast mitochondrial mutation rate rises with the growth rate, consistent with the metabolic rate hypothesis. Together, these observations indicate that environmental changes, which are ubiquitous in nature, influence not only natural selection, but also the amount and type of mutations available to selection, and suggest that ignoring the latter impact, as is currently practiced, may mislead evolutionary inferences.},
	language = {eng},
	number = {10},
	journal = {Current biology: CB},
	author = {Liu, Haoxuan and Zhang, Jianzhi},
	year = {2019},
	pmid = {31056389},
	pmcid = {PMC6529271},
	keywords = {Selection, Genetic, Environment, Saccharomyces cerevisiae, Mutagenesis, Mutation Rate, mutation accumulation, fitness, genome sequencing, mitochondrial, molecular clock, Mutation Accumulation, mutational bias, nuclear, transition/transversion ratio},
	pages = {1584--1591.e3},
	file = {Full Text:files/3815/Liu and Zhang - 2019 - Yeast Spontaneous Mutation Rate and Spectrum Vary .pdf:application/pdf}
}

@article{liu_yeast_2019-1,
	title = {Yeast spontaneous mutation rate and spectrum are environment-dependent},
	volume = {29},
	issn = {0960-9822},
	url = {https://www.ncbi.nlm.nih.gov/pmc/articles/PMC6529271/},
	doi = {10.1016/j.cub.2019.03.054},
	abstract = {Mutation is the ultimate genetic source of evolution and biodiversity, but to what extent the environment impacts mutation rate and spectrum is poorly understood. Past studies discovered mutagenesis induced by antibiotic treatment or starvation, but its relevance and importance to long-term evolution is unclear because these severe stressors typically halt cell growth and/or cause substantial cell deaths. Here we quantify the mutation rate and spectrum in Saccharomyces cerevisiae by whole-genome sequencing following mutation accumulation in each of seven environments with relatively rapid cell growths and minimal cell deaths. We find the point mutation rate per generation to differ by 3.6-fold among the seven environments, generally increasing in environments with slower cell growths. This trend renders the mutation rate per year more constant than that per generation across environments, which has implications for neutral evolution and the molecular clock. Additionally, we find substantial among-environment variations in mutation spectrum such as the transition/transversion ratio and AT mutational bias. Other main mutation types including small insertion/deletion, segmental duplication/deletion, and chromosome gain/loss also tend to occur more frequently in environments where yeast grows more slowly. In contrast to these findings from the nuclear genome, the yeast mitochondrial mutation rate rises with the growth rate, consistent with the metabolic rate hypothesis. Together, these observations indicate that, environmental changes, which are ubiquitous in nature, influence not only natural selection but also the amount and type of mutations available to selection, and suggest that ignoring the latter impact as is currently practiced may mislead evolutionary inferences., Using whole-genome sequencing following mutation accumulation in each of seven media, Liu and Zhang report that yeast mutation rate and spectrum vary substantially even among different benign environments, which has important implications for both neutral and adaptive evolution.,},
	number = {10},
	urldate = {2020-07-15},
	journal = {Current biology : CB},
	author = {Liu, Haoxuan and Zhang, Jianzhi},
	month = may,
	year = {2019},
	pmid = {31056389},
	pmcid = {PMC6529271},
	pages = {1584--1591.e3},
	file = {PubMed Central Full Text PDF:files/3814/Liu and Zhang - 2019 - Yeast spontaneous mutation rate and spectrum are e.pdf:application/pdf}
}

@article{maharjan_impact_2018,
	title = {The impact of growth rate and environmental factors on mutation rates and spectra in {Escherichia} coli},
	volume = {10},
	copyright = {© 2018 Society for Applied Microbiology and John Wiley \& Sons Ltd},
	issn = {1758-2229},
	doi = {10.1111/1758-2229.12661},
	abstract = {Genetic variation in bacterial populations is remarkably sensitive to environmental influences, including simple, nutritional differences. Not only the rate but also the kind of mutational changes is biased by the nutritional state of bacteria. Here we investigate the mutational consequences of a universal variable for free-living bacteria, namely the growth rate. By controlling growth in chemostats, the rate and mix of mutations was investigated for populations of Escherichia coli subject to different specific growth rates. Both aerobic and anaerobic cultures were compared with see if growth rate is a factor in the commonest respiratory conditions for E. coli. We find mutation rates are raised markedly with decreasing growth rate. Base pair substitutions and 1-bp insertions and deletions increase with reduced growth rate, but less so in anaerobic cultures. Insertion sequence movements are particularly sensitive to growth rate, with IS2 being optimal at intermediate growth rates whereas IS1 and IS150 movements are highest at the slowest tested growth rate. A comprehensive comparison of growth rate effects, as well as six other environmental factors, provides the most complete picture yet of the range of mutational signatures in bacterial genetic variation.},
	language = {en},
	number = {6},
	urldate = {2020-07-15},
	journal = {Environmental Microbiology Reports},
	author = {Maharjan, Ram P. and Ferenci, Thomas},
	year = {2018},
	pages = {626--633},
	file = {Snapshot:files/3817/1758-2229.html:text/html}
}

@article{maharjan_mutational_2015,
	title = {Mutational {Signatures} {Indicative} of {Environmental} {Stress} in {Bacteria}},
	volume = {32},
	issn = {0737-4038},
	url = {http://academic.oup.com/mbe/article/32/2/380/1053324},
	doi = {10.1093/molbev/msu306},
	abstract = {Abstract.  Evolutionary innovations are dependent on mutations. Mutation rates are increased by adverse conditions in the laboratory, but there is no evidence t},
	language = {en},
	number = {2},
	urldate = {2020-07-15},
	journal = {Molecular Biology and Evolution},
	author = {Maharjan, Ram and Ferenci, Thomas},
	month = feb,
	year = {2015},
	note = {Publisher: Oxford Academic},
	pages = {380--391},
	file = {Full Text PDF:files/3819/Maharjan and Ferenci - 2015 - Mutational Signatures Indicative of Environmental .pdf:application/pdf}
}

@article{chu_temperature_2018,
	title = {Temperature responses of mutation rate and mutational spectrum in an {Escherichia} coli strain and the correlation with metabolic rate},
	volume = {18},
	issn = {1471-2148},
	url = {https://doi.org/10.1186/s12862-018-1252-8},
	doi = {10.1186/s12862-018-1252-8},
	abstract = {Temperature is a major determinant of spontaneous mutation, but the precise mode, and the underlying mechanisms, of the temperature influences remain less clear. Here we used a mutation accumulation approach combined with whole-genome sequencing to investigate the temperature dependence of spontaneous mutation in an Escherichia coli strain. Experiments were performed under aerobic conditions at 25, 28 and 37 °C, three temperatures that were non-stressful for the bacterium but caused significantly different bacterial growth rates.},
	number = {1},
	urldate = {2020-07-15},
	journal = {BMC Evolutionary Biology},
	author = {Chu, Xiao-Lin and Zhang, Bo-Wen and Zhang, Quan-Guo and Zhu, Bi-Ru and Lin, Kui and Zhang, Da-Yong},
	month = aug,
	year = {2018},
	pages = {126}
}

@article{saumaa_different_2002,
	title = {Different {Spectra} of {Stationary}-{Phase} {Mutations} in {Early}-{Arising} versus {Late}-{Arising} {Mutants} of {Pseudomonas} putida: {Involvement} of the {DNA} {Repair} {Enzyme} {MutY} and the {Stationary}-{Phase} {Sigma} {Factor} {RpoS}},
	volume = {184},
	copyright = {Copyright © 2002 American Society for Microbiology},
	issn = {0021-9193, 1098-5530},
	shorttitle = {Different {Spectra} of {Stationary}-{Phase} {Mutations} in {Early}-{Arising} versus {Late}-{Arising} {Mutants} of {Pseudomonas} putida},
	url = {https://jb.asm.org/content/184/24/6957},
	doi = {10.1128/JB.184.24.6957-6965.2002},
	abstract = {Stationary-phase mutations occur in populations of stressed, nongrowing, and slowly growing cells and allow mutant bacteria to overcome growth barriers. Mutational processes in starving cells are different from those occurring in growing bacteria. Here, we present evidence that changes in mutational processes also take place during starvation of bacteria. Our test system for selection of mutants based on creation of functional promoters for the transcriptional activation of the phenol degradation genes pheBA in starving Pseudomonas putida enables us to study base substitutions (C-to-A or G-to-T transversions), deletions, and insertions. We observed changes in the spectrum of promoter-creating mutations during prolonged starvation of Pseudomonas putida on phenol minimal plates. One particular C-to-A transversion was the prevailing mutation in starving cells. However, with increasing time of starvation, the importance of this mutation decreased but the percentage of other types of mutations, such as 2- to 3-bp deletions, increased. The rate of transversions was markedly elevated in the P. putida MutY-defective strain. The occurrence of 2- to 3-bp deletions required the stationary-phase sigma factor RpoS, which indicates that some mutagenic pathway is positively controlled by RpoS in P. putida.},
	language = {en},
	number = {24},
	urldate = {2020-07-15},
	journal = {Journal of Bacteriology},
	author = {Saumaa, Signe and Tover, Andres and Kasak, Lagle and Kivisaar, Maia},
	month = dec,
	year = {2002},
	pmid = {12446646},
	note = {Publisher: American Society for Microbiology Journals
Section: GENETICS AND MOLECULAR BIOLOGY},
	pages = {6957--6965},
	file = {Full Text PDF:files/3822/Saumaa et al. - 2002 - Different Spectra of Stationary-Phase Mutations in.pdf:application/pdf;Snapshot:files/3823/6957.html:text/html}
}

@article{good_effective_2018,
	series = {Antimicrobials * {Microbial} systems biology},
	title = {Effective models and the search for quantitative principles in microbial evolution},
	volume = {45},
	issn = {1369-5274},
	url = {http://www.sciencedirect.com/science/article/pii/S1369527418300638},
	doi = {10.1016/j.mib.2018.11.005},
	abstract = {Microbes evolve rapidly. Yet they do so in idiosyncratic ways, which depend on the specific mutations that are beneficial or deleterious in a given situation. At the same time, some population-level patterns of adaptation are strikingly similar across different microbial systems, suggesting that there may also be simple, quantitative principles that unite these diverse scenarios. We review the search for simple principles in microbial evolution, ranging from the biophysical level to emergent evolutionary dynamics. A key theme has been the use of effective models, which coarse-grain over molecular and cellular details to obtain a simpler description in terms of a few effective parameters. Collectively, these theoretical approaches provide a set of quantitative principles that facilitate understanding, prediction, and potentially control of evolutionary phenomena, though formidable challenges remain due to the ecological complexity of natural populations.},
	language = {en},
	urldate = {2020-07-15},
	journal = {Current Opinion in Microbiology},
	author = {Good, Benjamin H and Hallatschek, Oskar},
	month = oct,
	year = {2018},
	pages = {203--212},
	file = {ScienceDirect Snapshot:files/3827/S1369527418300638.html:text/html}
}

@book{antman_mathematical_2004,
	address = {New York},
	title = {Mathematical {Population} {Genetics}: {I}. {Theoretical} {Introduction}.},
	isbn = {978-0-387-21822-9},
	shorttitle = {Mathematical {Population} {Genetics}},
	url = {http://public.ebookcentral.proquest.com/choice/publicfullrecord.aspx?p=3072336},
	abstract = {Population genetics occupies a central role in a number of important biological and social undertakings. It is fundamental to our understanding of evolutionary processes, of plant and animal breeding programs, and of various diseases of particular importance to mankind. This is the first of a planned two-volume work discussing the mathematical aspects of population genetics, with an emphasis on the evolutionary theory. This first volume draws heavily from the author's classic 1979 edition since the material in that edition may be taken, to a large extent, as introductory to the contemporary theory. It has been revised and expanded to include recent topics that follow naturally from the treatment in the earlier edition, e.g., the theory of molecular population genetics and coalescent theory. This book will appeal to graduate students and researchers interested in theoretical population genetics and evolution. Reviews of the first edition: Ewens book will be an important reference to anyone interested in the mathematical aspects of population genetics, not only to those actually doing it, but also to anyone trying to bridge the now substantial gap between theoretical and experimental population genetics. Woodrow Setzer, Quarterly Review of Biology, 1980 This book is an excellent combination of an introduction to population genetics theory for a mathematically sophisticated reader, together with a survey of current work in the field. Stanley Sawyer, SIAM Review, 1980.},
	language = {English},
	urldate = {2020-07-16},
	publisher = {Springer New York},
	author = {Antman, S. S and Marsden, J. E and Sirovich, L},
	year = {2004},
	note = {OCLC: 958522782}
}
